# Supplementary material for: A Multipurpose Microhaplotype Panel for Genetic Analysis of California Chinook Salmon
Source: Evol Appl. 2025 May 13;18(5):e70110. doi: 10.1111/eva.70110 (PMC12070256; doi:10.1111/eva.70110)
Supplement: Supplementary file 2 — Data S1 [file EVA-18-e70110-s002.csv]

AmpliconName	Otsh_v2.0_chromosome	AmpliconStartPos	LocusOrigin	OriginalReference	OtherName	ForwardPrimerSequence	ReversePrimerSequence	AmpliconSequence	SNPLocationsInAmpliconSequence	Otsh_v2.0_coordinates	Alternate_Otsh_v2.0_coordinates	Otsh_v1.0_coordinates	Alternate_Otsh_v1.0_coordinates	MappingNotes	DesignSequence	SNPLocationsInDesignSequence	Dilution
Ots_mhap001_01_13123559	01	13123559	Microhap	Thompson et al. 2020	tag_id_1126	CGA CAG GTT CAG AGT TCT ACA GTC CGA CGA TCC TTT GGA AAA GCA GGA ATC TTA T	GTG ACT GGA GTT CAG ACG TGT GCT CTT CCG ATC TGC TGT GTG GAA CTT AGC TTA CA	CTTTGGAAAAGCAGGAATCTTATTCATGTATGCATACTAGTGCCTTTCCAGCCATATCGAGTGGGAGTGAGACTGCACACATATATTATCTGCTACCACCACACCATCGGTCCTCTTCTACTGTAAGCTAAGTTCCACACAGC	7, 25, 79, 86, 94, 101, 104, 108, 116, 117, 134	NC_056429.1:13123559-13123701	NA	NC_037097.1:8675470-8675612	NA	NA	CTTTGGAAAAGCAGGAATCTTATTCATGTATGCATACTAGTGCCTTTCCAGCCATATCGAGTGGGAGTGAGACTGCACACATATATTATCTGCTACCACCACACCATCGGTCCTCTTCTACTGTAAGCTAAGTTCCACACAGC	7, 25, 79, 86, 94, 101, 104, 108, 116, 117, 134	enrich 3:1
Ots_scon001_01_14555984	01	14555984	SNPtype	Clemento et al. 2014	Ots_myoD-364	CGA CAG GTT CAG AGT TCT ACA GTC CGA CGA TCG GTC CTC TAT TGT CAT AAA CAA TAA AAA TGG CAA	GTG ACT GGA GTT CAG ACG TGT GCT CTT CCG ATC TTG TGT GTG TGT GTG TGT CAT C	TGTGTGTGTGTGTGTGTCATCGTCATCTTTTGTTATTTCCTTGCCATTTTTATTGTTTATGACAATAGAGGACC	35	NC_056429.1:14555984-14556057	NA	NC_037097.1:10134662-10134737	NA	NA	TGTGTGTGTGTGTGTGTCATCGTCATCTTTTGTTATTTCCTTGCCATTTTTATTGTTTATGACAATAGAGGACC	35	enrich 1.5:1
Ots_scon002_01_18936635	01	18936635	SNPtype	Clemento et al. 2014	Ots_129458-451	CGA CAG GTT CAG AGT TCT ACA GTC CGA CGA TCG TGA CAT AAG ACC CAT TTA GCC CC	GTG ACT GGA GTT CAG ACG TGT GCT CTT CCG ATC TGC AAA GTG GGA CCC ACA TAA A	GCAAAGTGGGACCCACATAAAGCAACTGGACATCTGGCAATGCCTTTTGGAACTAAACAAACAAAAAAAGGGGCTAAATGGGTCTTATGTCAC	40	NC_056429.1:18936635-18936727	NA	NC_037097.1:15863081-15863173	NA	NA	GCAAAGTGGGACCCACATAAAGCAACTGGACATCTGGCAATGCCTTTTGGAACTAAACAAACAAAAAAAGGGGCTAAATGGGTCTTATGTCAC	40	dilute 1:2
Ots_mhap002_01_25667029	01	25667029	Microhap	Thompson et al. 2020	tag_id_2_911	CGA CAG GTT CAG AGT TCT ACA GTC CGA CGA TCC TGT CAG GAG CCT CGG TTT	GTG ACT GGA GTT CAG ACG TGT GCT CTT CCG ATC TCG GAA AGA TCC CAC ACT GAT	CTGTCAGGAGCCTCGGTTTTTGCCAAGCTTTAGATCAAGCTTTAGATCAACAAGCTTTAGATCGAATTCTGCCCTTGTCTCTCGCTACATCGGTCAGTTACATTGGTGATCAGTGTGGGATCTTTCCG	64, 73	NC_056429.1:25667029-25667144	NA	NC_037097.1:22501138-22501253	NA	BLAT indicates there is a 13 base insertion in this amplicon sequence with respect to the V2 genome, while BWA indicates it is only 12 bases long. The location listed is the genome coordinates according to BLAT, but know that it may be 1 bp off.	CTGTCAGGAGCCTCGGTTTTTGCCAAGCTTTAGATCAAGCTTTAGATCAACAAGCTTTAGATCGAATTCTGCCCTTGTCTCTCGCTACATCGGTCAGTTACATTGGTGATCAGTGTGGGATCTTTCCG	64, 73	Normal
Ots_mhap003_01_38431263	01	38431263	Microhap	Thompson et al. 2020	tag_id_32	CGA CAG GTT CAG AGT TCT ACA GTC CGA CGA TCA CCT GCA AGT CAT ATT ATG CGG	GTG ACT GGA GTT CAG ACG TGT GCT CTT CCG ATC TAA GTC TCC TCA CAC TGT CCC	ACCTGCAAGTCATATTATGCGGACATGTGATTTCAATTGGAATCTAGCCAGAGTTAGGATATCCAACAGTTAGAATATTTATTGACCTGCATTTTTATCTTCATAATGACTGCTAGACATAGGGACAGTGTGAGGAGACTT	29, 33, 69, 77, 81	NC_056429.1:38431263-38431403	NA	NC_037097.1:35827290-35827430	NA	NA	ACCTGCAAGTCATATTATGCGGACATGTGATTTCAATTGGAATCTAGCCAGAGTTAGGATATCCAACAGTTAGAATATTTATTGACCTGCATTTTTATCTTCATAATGACTGCTAGACATAGGGACAGTGTGAGGAGACTT	29, 33, 69, 77, 81	dilute 1:1.5
Ots_mhap004_01_39070917	01	39070917	Microhap	Thompson et al. 2020	tag_id_2_705	CGA CAG GTT CAG AGT TCT ACA GTC CGA CGA TCC CTA TCA CGG CCA GAA AAG G	GTG ACT GGA GTT CAG ACG TGT GCT CTT CCG ATC TGC AAA TCA GGG ATA TGG TGA	CCTATCACGGCCAGAAAAGGTGAGGAAATAAAACAGATTTTCTCTCCTCAGTAATGGCAAATGGCTGCATTCTTGTTCATGTTGAGTTTTTTTACGAATACGCTTTTCACCATATCCCTGATTTGC	30, 35, 49, 101	NC_056429.1:39070917-39071042	NA	NC_037097.1:36450790-36450915	NA	NA	CCTATCACGGCCAGAAAAGGTGAGGAAATAAAACAGATTTTCTCTCCTCAGTAATGGCAAATGGCTGCATTCTTGTTCATGTTGAGTTTTTTTACGAATACGCTTTTCACCATATCCCTGATTTGC	30, 35, 49, 101	enrich 1.5:1
Ots_mhap005_01_42560204	01	42560204	Microhap	Thompson et al. 2020	tag_id_278	CGA CAG GTT CAG AGT TCT ACA GTC CGA CGA TCA AAA TGG CGT GGC AAA GCT T	GTG ACT GGA GTT CAG ACG TGT GCT CTT CCG ATC TGG ATG GAT ATG TCA ATG TGT AGT	AAAATGGCGTGGCAAAGCTTCAAGAAAATGGTCGCTTTCAAACTAGGGATTCCGTGGCTATTTGAGGAAGCTAAGACAGTAATTCTGCTCATACATTATGTATGTATGTACTACACATTGACATATCCATCC	34, 81, 94, 101, 112, 130	NC_056429.1:42560204-42560335	NA	NW_020142523.1:20166-20297	NA	NA	AAAATGGCGTGGCAAAGCTTCAAGAAAATGGTCGCTTTCAAACTAGGGATTCCGTGGCTATTTGAGGAAGCTAAGACAGTAATTCTGCTCATACATTATGTATGTATGTACTACACATTGACATATCCATCC	34, 81, 94, 101, 112, 130	enrich 2.5:1
Ots_scon003_01_47781127	01	47781127	SNPtype	Clemento et al. 2014	Ots_Prl2	CGA CAG GTT CAG AGT TCT ACA GTC CGA CGA TCG AAC ATA CTC TGA CAC ATA ATA CTC TGA ACA TAT TCA	GTG ACT GGA GTT CAG ACG TGT GCT CTT CCG ATC TTG TGT ATC TGT GTG TAT ACC TGG TC	TGTGTATCTGTGTGTATACCTGGTCTGTTTGTGATCAAGATGTATGTATTGTTCATTTAATGAATATGTTCAGAGTATTATGTGTCAGAGTATGTTC	34, 55, 58	NC_056429.1:47781127-47781223	NA	NC_037097.1:46840195-46840291	NA	NA	TGTGTATCTGTGTGTATACCTGGTCTGTTTGTGATCAAGATGTATGTATTGTTCATTTAATGAATATGTTCAGAGTATTATGTGTCAGAGTATGTTC	34, 55, 58	enrich 1.5:1
Ots_scon004_01_58114002	01	58114002	SNPtype	Clemento et al. 2014	Ots_107806-821	CGA CAG GTT CAG AGT TCT ACA GTC CGA CGA TCC AAA TTT GCA GTG CTG AAT TAG AGA TTA ATT TTT GT	GTG ACT GGA GTT CAG ACG TGT GCT CTT CCG ATC TAA GGT GAG CAC ATC AGC AA	AAGGTGAGCACATCAGCAAAGAAAATCAAAATTTATTCTCTCACATTTTCCACAAAAATTAATCTCTAATTCAGCACTGCAAATTTG	23, 28, 30, 33	NC_056429.1:58114002-58114088	NA	NC_037097.1:56999714-56999800	NA	NA	AAGGTGAGCACATCAGCAAAGAAAATCAAAATTTATTCTCTCACATTTTCCACAAAAATTAATCTCTAATTCAGCACTGCAAATTTG	23, 28, 30, 33	enrich 2:1
Ots_mhap006_01_58405385	01	58405385	Microhap	Thompson et al. 2020	tag_id_2_419	CGA CAG GTT CAG AGT TCT ACA GTC CGA CGA TCC TTC TCT CGT TGG GTT AAG CC	GTG ACT GGA GTT CAG ACG TGT GCT CTT CCG ATC TTC ATC AGA GCA TGG TAC TTA GA	CTTCTCTCGTTGGGTTAAGCCACGGAAGAAGAGTAGCTAGCAGTTAAAGCTTACATTTTTCTGCATCGGTAGGCCAACTCTGTCTGGGGTGGAAAGGTATGCCTAACTTTTCTAAGTACCATGCTCTGATGA	36, 47, 100, 101, 125, 130	NC_056429.1:58405385-58405516	NA	NC_037097.1:57292509-57292640	NA	NA	CTTCTCTCGTTGGGTTAAGCCACGGAAGAAGAGTAGCTAGCAGTTAAAGCTTACATTTTTCTGCATCGGTAGGCCAACTCTGTCTGGGGTGGAAAGGTATGCCTAACTTTTCTAAGTACCATGCTCTGATGA	36, 47, 100, 101, 125, 130	enrich 2:1
Ots_mhap007_01_68692192	01	68692192	Microhap	Thompson et al. 2020	tag_id_1363	CGA CAG GTT CAG AGT TCT ACA GTC CGA CGA TCC TGC TTA ACC AGT GAT GGC C	GTG ACT GGA GTT CAG ACG TGT GCT CTT CCG ATC TCC TCA GTG TAG TGT CGC AT	CTGCTTAACCAGTGATGGCCTAATTGATTCAGGCTCAACAATATCGCTCATCTCTCAAATGTTTTTCAATAATCTCAAAGGGGCTGTGAACCCTGCTAAACGTTGGTTAAAAACAGAACGATGCGACACTACACTGAGG	37, 86, 88, 116	NC_056429.1:68692192-68692330	NA	NC_037097.1:67689367-67689505	NA	NA	CTGCTTAACCAGTGATGGCCTAATTGATTCAGGCTCAACAATATCGCTCATCTCTCAAATGTTTTTCAATAATCTCAAAGGGGCTGTGAACCCTGCTAAACGTTGGTTAAAAACAGAACGATGCGACACTACACTGAGG	37, 86, 88, 116	dilute 1:2
Ots_scon005_02_20523765	02	20523765	SNPtype	Clemento et al. 2014	Ots_111312-435	CGA CAG GTT CAG AGT TCT ACA GTC CGA CGA TCA CCC ATG CGC CTT TGA GGA	GTG ACT GGA GTT CAG ACG TGT GCT CTT CCG ATC TAC ACA GCT TTC ATG GTC TTT ATC C	ACCCATGCGCCTTTGAGGAAATTAAATGTGACCTCTAGGTATGAGTTGTAGGGGGGATAAAGACCATGAAAGCTGTGT	32	NC_056430.1:20523765-20523843	NA	NC_037098.1:43802445-43802523	NA	NA	ACCCATGCGCCTTTGAGGAAATTAAATGTGACCTCTAGGTATGAGTTGTAGGGGGGATAAAGACCATGAAAGCTGTGT	32	Normal
Ots_mhap008_02_25262616	02	25262616	Microhap	Thompson et al. 2020	tag_id_695	CGA CAG GTT CAG AGT TCT ACA GTC CGA CGA TCG GTG CTT TCT TCG GGA CAG	GTG ACT GGA GTT CAG ACG TGT GCT CTT CCG ATC TCG TAC AGC CAA AAA GTT ACT TGC	GGTGCTTTCTTCGGGACAGAAACGTTATTGATATTGTTCTTGTACATACTGTATATTTTATTTTGACATACTGTATATATTTTTTTTGTTGACACTATCTATTTCTGATATTGCTACTATGCAAGTAACTTTTTGGCTGTACG	43, 81, 83, 109, 125, 132	NC_056430.1:25262616-25262757	NA	NC_037098.1:39293225-39293366	NA	NA	GGTGCTTTCTTCGGGACAGAAACGTTATTGATATTGTTCTTGTACATACTGTATATTTTATTTTGACATACTGTATATATTTTTTTTGTTGACACTATCTATTTCTGATATTGCTACTATGCAAGTAACTTTTTGGCTGTACG	43, 81, 83, 109, 125, 132	enrich 2:1
Ots_mhap009_02_26540846	02	26540846	Microhap	Thompson et al. 2020	tag_id_2_855	CGA CAG GTT CAG AGT TCT ACA GTC CGA CGA TCG CCT AAA TGC CCT GTA GAC A	GTG ACT GGA GTT CAG ACG TGT GCT CTT CCG ATC TTT GGC TTC TTT GGG TCA CTG	GCCTAAATGCCCTGTAGACAAAGTAGGAATTATATATAAAATTGATGAATAAGGTGGTCGGTCTTAAGTTATTAAGGCACTCTGACAACCATGAGGGAAGTGAGGGAAGAACTAGATTAGCAGTGACCCAAAGAAGCCAA	91, 109, 115	NC_056430.1:26540846-26540985	NA	NC_037098.1:37986966-37987105	NA	NA	GCCTAAATGCCCTGTAGACAAAGTAGGAATTATATATAAAATTGATGAATAAGGTGGTCGGTCTTAAGTTATTAAGGCACTCTGACAACCATGAGGGAAGTGAGGGAAGAACTAGATTAGCAGTGACCCAAAGAAGCCAA	91, 109, 115	Normal
Ots_scon006_02_27383109	02	27383109	SNPtype	Clemento et al. 2014	Ots_105407-117	CGA CAG GTT CAG AGT TCT ACA GTC CGA CGA TCG TGA GCT GCT GCA AAC CCT	GTG ACT GGA GTT CAG ACG TGT GCT CTT CCG ATC TGT GTA CAT CCG CGT AAA TAT TGA AGA	GTGTACATCCGCGTAAATATTGAAGATAATCAGAGGTTTTATGGGTTCAGGTTAGGAATGGTTGATGAAGAGTTGGGAGGGTTTGCAGCAGCTCAC	58, 65, 76	NC_056430.1:27383109-27383204	NA	NC_037098.1:37138805-37138900	NA	NA	GTGTACATCCGCGTAAATATTGAAGATAATCAGAGGTTTTATGGGTTCAGGTTAGGAATGGTTGATGAAGAGTTGGGAGGGTTTGCAGCAGCTCAC	58, 65, 76	Normal
Ots_scon007_02_31507195	02	31507195	SNPtype	Clemento et al. 2014	Ots_128302-57	CGA CAG GTT CAG AGT TCT ACA GTC CGA CGA TCG TTG CAG GGC AGA ACT GTG T	GTG ACT GGA GTT CAG ACG TGT GCT CTT CCG ATC TCC TCT TTG CAA GTG ACC CAC	GTTGCAGGGCAGAACTGTGTTGGTCGTATTGCAGGTAAGGAAAATGGGTTATTGGATGGGTGGGTCACTTGCAAAGAGG	25, 46	NC_056430.1:31507195-31507273	NA	NC_037098.1:34870352-34870430	NA	NA	GTTGCAGGGCAGAACTGTGTTGGTCGTATTGCAGGTAAGGAAAATGGGTTATTGGATGGGTGGGTCACTTGCAAAGAGG	25, 46	Normal
Ots_mhap010_03_09269999	03	9269999	Microhap	Thompson et al. 2020	tag_id_2_1586	CGA CAG GTT CAG AGT TCT ACA GTC CGA CGA TCT TCT CTA CTT TGT GGT GAT CAA	GTG ACT GGA GTT CAG ACG TGT GCT CTT CCG ATC TTG ACA ACG GGC ACT TCA TTG	TTCTCTACTTTGTGGTGATCAAATAGTAAGTCGGTAGGCAGAGTCTACACCCCCTTGTCGGAGATTGGTCACCAGTAGGGATTCTTCAATGAAGTGCCCGTTGTCA	33, 38, 64, 86, 95	NC_056431.1:9269999-9270104	NA	NC_037108.1:33931250-33931355	NC_037099.1:6585253-6585358	Alternate genome locations in V1 genome were resolved to a single location when maped to V2 genome.	TTCTCTACTTTGTGGTGATCAAATAGTAAGTCGGTAGGCAGAGTCTACACCCCCTTGTCGGAGATTGGTCACCAGTAGGGATTCTTCAATGAAGTGCCCGTTGTCA	33, 38, 64, 86, 95	enrich 2:1
Ots_mhap011_03_14901098	03	14901098	Microhap	Thompson et al. 2020	tag_id_2_284	CGA CAG GTT CAG AGT TCT ACA GTC CGA CGA TCC ACG TAG CAG GAC AAA TCT GG	GTG ACT GGA GTT CAG ACG TGT GCT CTT CCG ATC TTC CAT TGC AAT CTC TGT GAG	CACGTAGCAGGACAAATCTGGTTTGTGACCCCCTATGTCAGAGTTCACATAGGTGAAGAGCTTAATTATTATGCTCTCGTCTTTCCTCTCTTGTCCTCTCACAGAGATTGCAATGGA	37, 44, 50, 79, 83, 96, 99, 108	NC_056431.1:14901098-14901214	NA	NC_037099.1:11133262-11133378	NA	NA	CACGTAGCAGGACAAATCTGGTTTGTGACCCCCTATGTCAGAGTTCACATAGGTGAAGAGCTTAATTATTATGCTCTCGTCTTTCCTCTCTTGTCCTCTCACAGAGATTGCAATGGA	37, 44, 50, 79, 83, 96, 99, 108	Normal
Ots_mhap012_03_24780480	03	24780480	Microhap	Thompson et al. 2020	tag_id_282	CGA CAG GTT CAG AGT TCT ACA GTC CGA CGA TCT GGT ACG CAC CAG GAT TAA A	GTG ACT GGA GTT CAG ACG TGT GCT CTT CCG ATC TTG GCT GGA GTT ATG GAG AGC	TGGTACGCACCAGGATTAAAACTCAACTAGAGTTTCATGTCAAGTCAAACAGCATTTACCTAGCCAAAGCCATCTACTGCAGCTATCTTTACACACTGTTCTCTCTGCAGCTTCATTGATGCGCTCTCCATAACTCCAGCCA	25, 27, 29, 104	NC_056431.1:24780480-24780621	NA	NC_037099.1:32486952-32487093	NW_020142539.1:1552147-1552288, NC_037099.1:23427553-23427694	Alternate genome locations in V1 genome were resolved to a single location when maped to V2 genome.	TGGTACGCACCAGGATTAAAACTCAACTAGAGTTTCATGTCAAGTCAAACAGCATTTACCTAGCCAAAGCCATCTACTGCAGCTATCTTTACACACTGTTCTCTCTGCAGCTTCATTGATGCGCTCTCCATAACTCCAGCCA	25, 27, 29, 104	enrich 1.5:1
Ots_scon008_03_27932737	03	27932737	SNPtype	Clemento et al. 2014	Ots_94857-232	CGA CAG GTT CAG AGT TCT ACA GTC CGA CGA TCC CCC CAT CAC TTC TCT GGC TT	GTG ACT GGA GTT CAG ACG TGT GCT CTT CCG ATC TAC TAC AGG CAC TCT CCC TG	ACTACAGGCACTCTCCCTGGCTAGAAGGGCAGGATAATAACAAACAAGAGATKATTTAAAGCCAGAGAAGTGATGGGGG	42	NC_056431.1:27932737-27932815	NA	NC_037099.1:26622987-26623065	NC_037099.1:29291581-29291659	Alternate genome locations in V1 genome were resolved to a single location when maped to V2 genome.	ACTACAGGCACTCTCCCTGGCTAGAAGGGCAGGATAATAACAAACAAGAGATKATTTAAAGCCAGAGAAGTGATGGGGG	42	dilute 1:2.5
Ots_scon009_03_29061420	03	29061420	SNPtype	Clemento et al. 2014	Ots_112301-43	CGA CAG GTT CAG AGT TCT ACA GTC CGA CGA TCA GCA TGG CTG CCC TAG AAC A	GTG ACT GGA GTT CAG ACG TGT GCT CTT CCG ATC TCC TGT TTC ACT CTG TTC AGA ACA T	AGCATGGCTGCCCTAGAACAGCGTCGCATTCAGCCGACACGAAGCTGAAGGAAATGTTCTGAACAGAGTGAAACAGG	28, 46	NC_056431.1:29061420-29061496	NA	NC_037099.1:33896866-33896942	NA	NA	AGCATGGCTGCCCTAGAACAGCGTCGCATTCAGCCGACACGAAGCTGAAGGAAATGTTCTGAACAGAGTGAAACAGG	28, 46	enrich 2:1
Ots_mhap013_03_39003492	03	39003492	Microhap	Thompson et al. 2020	tag_id_2_3094	CGA CAG GTT CAG AGT TCT ACA GTC CGA CGA TCT GGA GAG ATC TAG TTG GTG TTC T	GTG ACT GGA GTT CAG ACG TGT GCT CTT CCG ATC TGG ACG AAT TGC ACA AAC AGG	TGGAGAGATCTAGTTGGTGTTCTATTGCTGAGGCAGGCTCTCGAAACGAACCACACAAACTTTATTCTATAAGTAAGACCATTGCTTACCTTCTTAAGGTGGCAACCTGTTTGTGCAATTCGTCC	27, 66, 75	NC_056431.1:39003492-39003616	NA	NC_037099.1:43770684-43770808	NA	NA	TGGAGAGATCTAGTTGGTGTTCTATTGCTGAGGCAGGCTCTCGAAACGAACCACACAAACTTTATTCTATAAGTAAGACCATTGCTTACCTTCTTAAGGTGGCAACCTGTTTGTGCAATTCGTCC	27, 66, 75	enrich 1.5:1
Ots_scon010_03_43608004	03	43608004	SNPtype	Clemento et al. 2014	Ots_118938-325	CGA CAG GTT CAG AGT TCT ACA GTC CGA CGA TCT CAA ACA GGC ATT TAT CAT TGG TGA AAA ACT	GTG ACT GGA GTT CAG ACG TGT GCT CTT CCG ATC TAA GTG GTC TGT CCC TCA TTC T	TCAAACAGGCATTTATCATTGGTGAAAAACTCCACTTTGCATCTCTCTCTCGTGCAAAGAATGAGGGACAGACCACTT	35, 39, 44, 51	NC_056431.1:43608004-43608081	NA	NC_037099.1:48430209-48430286	NA	NA	TCAAACAGGCATTTATCATTGGTGAAAAACTCCACTTTGCATCTCTCTCTCGTGCAAAGAATGAGGGACAGACCACTT	35, 39, 44, 51	dilute 1:1.5
Ots_mhap014_03_45945016	03	45945016	Microhap	Thompson et al. 2020	tag_id_2_234	CGA CAG GTT CAG AGT TCT ACA GTC CGA CGA TCT GCT AAC TAC CAC CTC CTA GC	GTG ACT GGA GTT CAG ACG TGT GCT CTT CCG ATC TCG TTA GCT AGC CAA TTA GAG G	TGCTAACTACCACCTCCTAGCTGTAGCTAGCTTAGTTCCCGTTTTCTAGTTCGCCTAGCATTAACCTACTTAGTGCTTACTAACTGAACCGGTCCTTCTACGCTGTGATCCGATCTACGAGACAGCCTCTAATTGGCTAGCTAACG	39, 54, 64, 114, 121, 123, 124	NC_056431.1:45945016-45945161	NA	NC_037099.1:50386580-50386725	NA	NA	TGCTAACTACCACCTCCTAGCTGTAGCTAGCTTAGTTCCCGTTTTCTAGTTCGCCTAGCATTAACCTACTTAGTGCTTACTAACTGAACCGGTCCTTCTACGCTGTGATCCGATCTACGAGACAGCCTCTAATTGGCTAGCTAACG	39, 54, 64, 114, 121, 123, 124	enrich 1.5:1
Ots_mhap015_03_54344571	03	54344571	Microhap	Thompson et al. 2020	tag_id_2_311	CGA CAG GTT CAG AGT TCT ACA GTC CGA CGA TCT CAC AAT AAA CAT GAA ACT TCC AA	GTG ACT GGA GTT CAG ACG TGT GCT CTT CCG ATC TAA CGG CCT TGC ATA GTG TGT	TCACAATAAACATGAAACTTCCAATACCGAGACCATTGAGTGCTTTTGACCAAGAAGTGACAGGTTGGCGCAAAATCTTTGTTGCGCTCTATCAGCACCATGGACAGCGCCCTACACACTATGCAAGGCCGTT	26, 50	NC_056431.1:54344571-54344703	NA	NC_037099.1:59018805-59018937	NA	NA	TCACAATAAACATGAAACTTCCAATACCGAGACCATTGAGTGCTTTTGACCAAGAAGTGACAGGTTGGCGCAAAATCTTTGTTGCGCTCTATCAGCACCATGGACAGCGCCCTACACACTATGCAAGGCCGTT	26, 50	enrich 2:1
Ots_vgll001_03_57888689	03	57888689	VGLL3	Waters et al. 2021	NC_037099.1:62937268-62937373	CGA CAG GTT CAG AGT TCT ACA GTC CGA CGA TCA GTT GAA GTT GCT CGT GAT GT	GTG ACT GGA GTT CAG ACG TGT GCT CTT CCG ATC TAG TGA CAG TGA CGA GCT CTC	AGTTGAAGTTGCTCGTGATGTATTTAGTTAGAGCAGGTCATGCAGAATGACTCGGACTCCTTGTTCCATCAGAAGGGTGATGTAATGAGAGCTCGTCACTGTCACT	62	NC_056431.1:57888689-57888794	NA	NC_037099.1:62937268-62937373	NA	NA	AGTTGAAGTTGCTCGTGATGTATTTAGTTAGAGCAGGTCATGCAGAATGACTCGGACTCCTTGTTCCATCAGAAGGGTGATGTAATGAGAGCTCGTCACTGTCACT	62	enrich 1.5:1
Ots_scon011_03_69168017	03	69168017	SNPtype	Clemento et al. 2014	Ots_100884-287	CGA CAG GTT CAG AGT TCT ACA GTC CGA CGA TCG CGG AAG ACC AGA TTC TCC A	GTG ACT GGA GTT CAG ACG TGT GCT CTT CCG ATC TAC ATT GAG GAG ATT TGG GAC GA	GCGGAAGACCAGATTCTCCAAGAGTATCAGATAGAACTACAATTCACATATATAAGTGCCGCTACTTGGTCGTCCCAAATCTCCTCAATGT	46	NC_056431.1:69168017-69168107	NA	NC_037099.1:72097652-72097742	NA	NA	GCGGAAGACCAGATTCTCCAAGAGTATCAGATAGAACTACAATTCACATATATAAGTGCCGCTACTTGGTCGTCCCAAATCTCCTCAATGT	46	Normal
Ots_scon012_04_12764504	04	12764504	SNPtype	Clemento et al. 2014	Ots_107285-93	CGA CAG GTT CAG AGT TCT ACA GTC CGA CGA TCC TAA ACA TAC ACC AAT ACT TAG GTC TAG ACA GTG	GTG ACT GGA GTT CAG ACG TGT GCT CTT CCG ATC TGC CCT TGT GAC AAT GCA CT	GCCCTTGTGACAATGCACTGTTATAATGGTATGAAACAAGGTCAAAAGTAACGTATCAAATGGCACACTGTCTAGACCTAAGTATTGGTGTATGTTTAG	43, 56, 59, 65	NC_056432.1:12764504-12764602	NA	NC_037100.1:6690851-6690949	NA	NA	GCCCTTGTGACAATGCACTGTTATAATGGTATGAAACAAGGTCAAAAGTAACGTATCAAATGGCACACTGTCTAGACCTAAGTATTGGTGTATGTTTAG	43, 56, 59, 65	Normal
Ots_scon013_04_19552989	04	19552989	SNPtype	Clemento et al. 2014	Ots_105401-325	CGA CAG GTT CAG AGT TCT ACA GTC CGA CGA TCG CAG GGA GCC CGG ACA	GTG ACT GGA GTT CAG ACG TGT GCT CTT CCG ATC TCC AAG TGA TGA TAC GTC GCC	GCAGGGAGCCCGGACAAGATGAGACAGTTACAGAGGATAGACACCAGGAGGCGACGTATCATCACTTGG	26	NC_056432.1:19552989-19553057	NA	NC_037100.1:13969466-13969534	NC_037100.1:18305224-18305292	Alternate genome locations in V1 genome were resolved to a single location when maped to V2 genome.	GCAGGGAGCCCGGACAAGATGAGACAGTTACAGAGGATAGACACCAGGAGGCGACGTATCATCACTTGG	26	dilute 1:1.5
Ots_scon014_04_20534278	04	20534278	SNPtype	Clemento et al. 2014	Ots_117043-255	CGA CAG GTT CAG AGT TCT ACA GTC CGA CGA TCG GTC TTC CCC CTT AAT GTC TCC A	GTG ACT GGA GTT CAG ACG TGT GCT CTT CCG ATC TTC TCA ATC TTG ACA CAA ACT GGC	TCTCAATCTTGACACAAACTGGCTAAACGTCAGAATGGATTCTGAAACACCACGAGAACAGATCGATAGTGGAGACATTAAGGGGGAAGACC	38	NC_056432.1:20534278-20534369	NC_056432.1:20544774-20544865, NC_056432.1:20555312-20555403	NC_037100.1:19347718-19347809	NW_020128841.1:822680-822771, NC_037100.1:14874152-14874243	Both V1 and V2 mappings indicate that this target sequence maps to multiple locations in the genome	TCTCAATCTTGACACAAACTGGCTAAACGTCAGAATGGATTCTGAAACACCACGAGAACAGATCGATAGTGGAGACATTAAGGGGGAAGACC	38	dilute 1:2
Ots_mhap016_04_34492892	04	34492892	Microhap	Thompson et al. 2020	tag_id_2_1539	CGA CAG GTT CAG AGT TCT ACA GTC CGA CGA TCT GTG CAG CCA TTA AAG GAC A	GTG ACT GGA GTT CAG ACG TGT GCT CTT CCG ATC TCT TTT GGC CGA TGG TGT GAC	TGTGCAGCCATTAAAGGACATTAATTTTTTTAGTAGGACAGATGTTTTTACTTGTTCGAAAGCTGAAGTCATTTGTCTCCCCCCCCAAAAAAAAGGTCTGTCACACCATCGGCCAAAAG	22, 23, 109	NC_056432.1:34492892-34493010	NA	NC_037100.1:32003152-32003270	NA	NA	TGTGCAGCCATTAAAGGACATTAATTTTTTTAGTAGGACAGATGTTTTTACTTGTTCGAAAGCTGAAGTCATTTGTCTCCCCCCCCAAAAAAAAGGTCTGTCACACCATCGGCCAAAAG	22, 23, 109	Normal
Ots_scon015_04_51066873	04	51066873	SNPtype	Clemento et al. 2014	Ots_96500-180	CGA CAG GTT CAG AGT TCT ACA GTC CGA CGA TCT TTT TAT GAT GCT CTG AGA AAT ATA TAT TGA GTC GAA AAA	GTG ACT GGA GTT CAG ACG TGT GCT CTT CCG ATC TCA TCG AAC ACG CAG CGG	TTTTTATGATGCTCTGAGAAATATATATTGAGTCGAAAAATGATTTGTTTTTCAAACCCCTGCCCCCGCTGCGTGTTCGATG	42, 46	NC_056432.1:51066873-51066954	NA	NC_037100.1:53468669-53468750	NA	NA	TTTTTATGATGCTCTGAGAAATATATATTGAGTCGAAAAATGATTTGTTTTTCAAACCCCTGCCCCCGCTGCGTGTTCGATG	42, 46	Normal
Ots_mhap017_04_52951178	04	52951178	Microhap	Thompson et al. 2020	tag_id_2_2222	CGA CAG GTT CAG AGT TCT ACA GTC CGA CGA TCA GTG CAA TCT AAC GTG GGG A	GTG ACT GGA GTT CAG ACG TGT GCT CTT CCG ATC TAC AAG TCG GGT CAG GTC AG	AGTGCAATCTAACGTGGGGAGGGTAATGAGTGATCCTTGGAAAAATAAACTGCTTTGGTTCTAATCAAAGACTAGGTCGGGCACGTGCCTGATATGCACGGTGAACACACACACACCGGTCCGCTGACCTGACCCGACTTGT	40, 73	NC_056432.1:52951178-52951319	NA	NC_037100.1:55474512-55474653	NA	NA	AGTGCAATCTAACGTGGGGAGGGTAATGAGTGATCCTTGGAAAAATAAACTGCTTTGGTTCTAATCAAAGACTAGGTCGGGCACGTGCCTGATATGCACGGTGAACACACACACACCGGTCCGCTGACCTGACCCGACTTGT	40, 73	dilute 1:1.5
Ots_scon016_04_65335753	04	65335753	SNPtype	Clemento et al. 2014	Ots_aspat-196	CGA CAG GTT CAG AGT TCT ACA GTC CGA CGA TCA AAT GTC ATA AGG TAC CGG TGT GGA T	GTG ACT GGA GTT CAG ACG TGT GCT CTT CCG ATC TAG GCC TCA AGC CTG AAC A	AGGCCTCAAGCCTGAACAGGTACACACAAACGACCACACCCAGTCTTTATATCCACACCGGTACCTTATGACATTT	43	NC_056432.1:65335753-65335828	NA	NC_037108.1:68043466-68043541	NA	NA	AGGCCTCAAGCCTGAACAGGTACACACAAACGACCACACCCAGTCTTTATATCCACACCGGTACCTTATGACATTT	43	enrich 1.5:1
Ots_scon017_05_15779620	05	15779620	SNPtype	Clemento et al. 2014	Ots_111681-657	CGA CAG GTT CAG AGT TCT ACA GTC CGA CGA TCC TTT TTC AAC TTA CTT GTT GGA TAG CGG G	GTG ACT GGA GTT CAG ACG TGT GCT CTT CCG ATC TCA TGA GGA ACG GCG CA	CTTTTTCAACTTACTTGTTGGATAGCGGGGTTCGGGGTTTGCGCTATACCATGCAGTTGCTGCTGCGCCGTTCCTCATG	36	NC_056433.1:15779620-15779698	NA	NC_037101.1:9439699-9439777	NA	NA	CTTTTTCAACTTACTTGTTGGATAGCGGGGTTCGGGGTTTGCGCTATACCATGCAGTTGCTGCTGCGCCGTTCCTCATG	36	dilute 1:2
Ots_mhap018_05_31573007	05	31573007	Microhap	Thompson et al. 2020	tag_id_2_3026	CGA CAG GTT CAG AGT TCT ACA GTC CGA CGA TCT CCA ATT CCA CAT GTT CCT CA	GTG ACT GGA GTT CAG ACG TGT GCT CTT CCG ATC TTC GCT TAT CCC TCC AAG TTT	TCCAATTCCACATGTTCCTCATTGAAAAGCATGGAAGAGAATAGGAATTGGAATTTTAGTGTGCTTCTTGAATTGTCTGGAATTGACCCCAACCCTGACTCCTTAAAAATCCTTAAACTTGGAGGGATAAGCGA	63, 80, 112, 119	NC_056433.1:31573007-31573140	NA	NW_020142510.1:8464759-8464892	NC_037101.1:37286411-37286544	Alternate genome locations in V1 genome were resolved to a single location when maped to V2 genome.	TCCAATTCCACATGTTCCTCATTGAAAAGCATGGAAGAGAATAGGAATTGGAATTTTAGTGTGCTTCTTGAATTGTCTGGAATTGACCCCAACCCTGACTCCTTAAAAATCCTTAAACTTGGAGGGATAAGCGA	63, 80, 112, 119	enrich 3:1
Ots_coho001_05_32691399	05	32691399	Coho	Clemento et al. 2014	OkiOts_120255-113	CGA CAG GTT CAG AGT TCT ACA GTC CGA CGA TCG GCT AAA ACT AAA TTA CTC AAA TGA CTA AAA CGT CAG	GTG ACT GGA GTT CAG ACG TGT GCT CTT CCG ATC TAG GGT GGA ATT GAA GTT AGC TAT CTA	GGCTAAAACTAAATTACTCAAATGACTAAAACGTCAGTTACTGGGGTAGCTTCATGGCATAGTCATAGATAGCTAACTTCAATTCCACCCT	49, 54	NC_056433.1:32691399-32691489	NA	NC_037101.1:38435676-38435766	NW_020142510.1:9614024-9614114	Alternate genome locations in V1 genome were resolved to a single location when maped to V2 genome.	GGCTAAAACTAAATTACTCAAATGACTAAAACGTCAGTTACTGGGGTAGCTTCATGGCATAGTCATAGATAGCTAACTTCAATTCCACCCT	49, 54	enrich 2:1
Ots_scon018_05_36663656	05	36663656	SNPtype	Clemento et al. 2014	Ots_BMP-2-SNP1	CGA CAG GTT CAG AGT TCT ACA GTC CGA CGA TCC AAG GCC AAC TGC CAC AGA	GTG ACT GGA GTT CAG ACG TGT GCT CTT CCG ATC TGG GCG CCA CTA TCC ACT	CAAGGCCAACTGCCACAGACACGAACTCGACGTGGACTTCAGCGAAGTGGGCTGGAACGAGTGGATAGTGGCGCCC	22, 43	NC_056433.1:36663656-36663731	NA	NC_037101.1:42344678-42344753	NA	NA	CAAGGCCAACTGCCACAGACACGAACTCGACGTGGACTTCAGCGAAGTGGGCTGGAACGAGTGGATAGTGGCGCCC	22, 43	Normal
Ots_mhap019_05_38661515	05	38661515	Microhap	Thompson et al. 2020	tag_id_2_633	CGA CAG GTT CAG AGT TCT ACA GTC CGA CGA TCG GTC AGG GTA GAG GTC TGG A	GTG ACT GGA GTT CAG ACG TGT GCT CTT CCG ATC TGG GAG AGA AAA AGG GAA GGA	GGTCAGGGTAGAGGTCTGGAGACTGGAGGGAACTATCCAAGTGCTGTCAAGAGAGGTTTGTAGACTGAGGTGGAAAGACTGAGAATCTGAAGAAACGTTCAAGCTTCTCCTCTTATTCCTTCCCTTTTTCTCTCCC	31, 97	NC_056433.1:38661515-38661650	NA	NW_020128811.1:1393686-1393821	NC_037101.1:27133438-27133573, NC_037101.1:44237155-44237290	Alternate genome locations in V1 genome were resolved to a single location when maped to V2 genome.	GGTCAGGGTAGAGGTCTGGAGACTGGAGGGAACTATCCAAGTGCTGTCAAGAGAGGTTTGTAGACTGAGGTGGAAAGACTGAGAATCTGAAGAAACGTTCAAGCTTCTCCTCTTATTCCTTCCCTTTTTCTCTCCC	31, 97	enrich 2:1
Ots_mhap020_05_39928311	05	39928311	Microhap	Thompson et al. 2020	tag_id_384	CGA CAG GTT CAG AGT TCT ACA GTC CGA CGA TCC GGC ATA CCA TTT TAT TTG C	GTG ACT GGA GTT CAG ACG TGT GCT CTT CCG ATC TTC TCT AGC TAG CCG GTG TCC	CGGCATACCATTTTATTTGCTTTGTGAAATTGGGGACTTAGCTAAGTATGGCGCAGGAAGGAAGGCATCCTGAAATAGACCAAAGTGGGAGACGAAACCATACAGGAATGGAATGGCTGCTGGGACACCGGCTAGCTAGAGA	33, 65, 84	NC_056433.1:39928311-39928452	NA	NW_020128811.1:2716182-2716323	NC_037101.1:28455934-28456075, NC_037101.1:45559651-45559792	Alternate genome locations in V1 genome were resolved to a single location when maped to V2 genome.	CGGCATACCATTTTATTTGCTTTGTGAAATTGGGGACTTAGCTAAGTATGGCGCAGGAAGGAAGGCATCCTGAAATAGACCAAAGTGGGAGACGAAACCATACAGGAATGGAATGGCTGCTGGGACACCGGCTAGCTAGAGA	33, 65, 84	enrich 2:1
Ots_mhap021_05_43678882	05	43678882	Microhap	Thompson et al. 2020	tag_id_3920	CGA CAG GTT CAG AGT TCT ACA GTC CGA CGA TCT CCT AAT ACA ACT ACA TCA GGG G	GTG ACT GGA GTT CAG ACG TGT GCT CTT CCG ATC TGG CCA AAT AAA ACA ACC TTC TCA	TCCTAATACAACTACATCAGGGGGGGGGGGCTTGCTAATACTGCTCTTCCCATGCAAGGTTTTGTCTATTAATTCAACTTAAGATAATAAATCATTGAACAGAACCATTCTTAGAGGAGTATTGAGAAGGTTGTTTTATTTGGCC	36, 55, 84, 97, 114, 116, 120, 126	NC_056433.1:43678882-43679025	NA	NC_037101.1:47444268-47444411	NA	NA	TCCTAATACAACTACATCAGGGGGGGGGGGCTTGCTAATACTGCTCTTCCCATGCAAGGTTTTGTCTATTAATTCAACTTAAGATAATAAATCATTGAACAGAACCATTCTTAGAGGAGTATTGAGAAGGTTGTTTTATTTGGCC	36, 55, 84, 97, 114, 116, 120, 126	Normal
Ots_mhap022_05_44270127	05	44270127	Microhap	Thompson et al. 2020	tag_id_3221	CGA CAG GTT CAG AGT TCT ACA GTC CGA CGA TCT TAA TTG AGG TCA GCT CTC AG	GTG ACT GGA GTT CAG ACG TGT GCT CTT CCG ATC TCA AGG TGC ACA GAA TTA GGC T	TTAATTGAGGTCAGCTCTCAGCTTCCGACAAGCGGAGGAATGTAGGAGGAAAAAGTCCTTGTCACTTTCCGCCAAAAAAGTGCATCCATCCGCCGATCTGTCTCCAGGTAGGCAGCCTAATTCTGTGCACCTTG	27, 72, 93, 96, 112, 132	NC_056433.1:44270127-44270260	NA	NC_037101.1:48046269-48046402	NA	NA	TTAATTGAGGTCAGCTCTCAGCTTCCGACAAGCGGAGGAATGTAGGAGGAAAAAGTCCTTGTCACTTTCCGCCAAAAAAGTGCATCCATCCGCCGATCTGTCTCCAGGTAGGCAGCCTAATTCTGTGCACCTTG	27, 72, 93, 96, 112, 132	enrich 1.5:1
Ots_mhap023_05_44336205	05	44336205	Microhap	Thompson et al. 2020	tag_id_2_123	CGA CAG GTT CAG AGT TCT ACA GTC CGA CGA TCT GTT CTT AAC TGA CCT GCC A	GTG ACT GGA GTT CAG ACG TGT GCT CTT CCG ATC TGA TGG CGA ATA GGT GTA AGC	TGTTCTTAACTGACCTGCCAGGTTAAATTTTAAAAACTCTAAATTCTTAGGGTTAGGCATTAACTCCGAATGGTTAAGGTTTGGGATAGACTTTAAAAAAAACTCAAACTTGTAGATGCAGATGCTTACACCTATTCGCCATC	31, 36, 95, 96, 123	NC_056433.1:44336205-44336347	NA	NC_037101.1:48111858-48112000	NA	NA	TGTTCTTAACTGACCTGCCAGGTTAAATTTTAAAAACTCTAAATTCTTAGGGTTAGGCATTAACTCCGAATGGTTAAGGTTTGGGATAGACTTTAAAAAAAACTCAAACTTGTAGATGCAGATGCTTACACCTATTCGCCATC	31, 36, 95, 96, 123	Normal
Ots_scon019_05_54626401	05	54626401	SNPtype	Clemento et al. 2014	Ots_u4-92	CGA CAG GTT CAG AGT TCT ACA GTC CGA CGA TCA TGG ATC CAA GGA GCC CCA	GTG ACT GGA GTT CAG ACG TGT GCT CTT CCG ATC TCC AGA GTT GTA GAA GCA TCT GTT	ATGGATCCAAGGAGCCCCATTAAAGATTTTAAAAGATCAACTTAAAGTGCATTACGTTAAATTCAACACAGACTGATCGAGTTTAAACAGATGCTTCTACAACTCTGG	55	NC_056433.1:54626401-54626508	NA	NC_037101.1:62235795-62235902	NA	NA	ATGGATCCAAGGAGCCCCATTAAAGATTTTAAAAGATCAACTTAAAGTGCATTACGTTAAATTCAACACAGACTGATCGAGTTTAAACAGATGCTTCTACAACTCTGG	55	Normal
Ots_scon020_05_58077375	05	58077375	SNPtype	Clemento et al. 2014	Ots_127236-62	CGA CAG GTT CAG AGT TCT ACA GTC CGA CGA TCG GGA GTG TCT GCA TTT GCT GT	GTG ACT GGA GTT CAG ACG TGT GCT CTT CCG ATC TGC ACT GAA TGT GAA AGT AGT CTG A	GCACTGAATGTGAAAGTAGTCTGACATTGTGAGGTCTCTTATCTGAGTTCTGCATTTAAAGTGCCTTTCTGTAATTTGTTAAAGTCAAGGTCCAACAGCAAATGCAGACACTCCC	44, 46, 77	NC_056433.1:58077375-58077489	NA	NC_037101.1:61558009-61558123	NA	NA	GCACTGAATGTGAAAGTAGTCTGACATTGTGAGGTCTCTTATCTGAGTTCTGCATTTAAAGTGCCTTTCTGTAATTTGTTAAAGTCAAGGTCCAACAGCAAATGCAGACACTCCC	44, 46, 77	enrich 2:1
Ots_scon021_05_65590022	05	65590022	SNPtype	Clemento et al. 2014	Ots_SClkF2R2-135	CGA CAG GTT CAG AGT TCT ACA GTC CGA CGA TCC AAG TCC CTG AAT AAT GGT ACG TTT TCA TT	GTG ACT GGA GTT CAG ACG TGT GCT CTT CCG ATC TGG CAC AAA CCA AAT ACA GAC CA	GGCACAAACCAAATACAGACCAGCTACTTGTGTACTACATTCAAAGTCAAATTTTTCCTCAATCAATATAATGAAAACGTACCATTATTCAGGGACTTG	27, 34, 49, 53, 60	NC_056433.1:65590022-65590120	NA	NC_037101.1:69930597-69930695	NC_037101.1:73843389-73843487	Alternate genome locations in V1 genome were resolved to a single location when maped to V2 genome.	GGCACAAACCAAATACAGACCAGCTACTTGTGTACTACATTCAAAGTCAAATTTTTCCTCAATCAATATAATGAAAACGTACCATTATTCAGGGACTTG	27, 34, 49, 53, 60	Normal
Ots_mhap024_05_72474583	05	72474583	Microhap	Thompson et al. 2020	tag_id_423	CGA CAG GTT CAG AGT TCT ACA GTC CGA CGA TCG CTG CTG CTC TGG CTA CAC T	GTG ACT GGA GTT CAG ACG TGT GCT CTT CCG ATC TCG AAG GAG CCA AGT TTC GTA	GCTGCTGCTCTGGCTACACTATGTTTTAATTGGGTGGCTTTAGGGCTTGCGGGTGGTTCTGGGGTAGAGGGAGATGAGTTGGATGAATTTGCAGATTTTTTCTTTTCTTCCCTCCCTTACGAAACTTGGCTCCTTCG	29, 102	NC_056433.1:72474583-72474719	NA	NW_020129488.1:21421-21557	NA	NA	GCTGCTGCTCTGGCTACACTATGTTTTAATTGGGTGGCTTTAGGGCTTGCGGGTGGTTCTGGGGTAGAGGGAGATGAGTTGGATGAATTTGCAGATTTTTTCTTTTCTTCCCTCCCTTACGAAACTTGGCTCCTTCG	29, 102	Normal
Ots_mhap025_05_73286856	05	73286856	Microhap	Thompson et al. 2020	tag_id_1554	CGA CAG GTT CAG AGT TCT ACA GTC CGA CGA TCC GCC TTT GAC TTG TCT CGA C	GTG ACT GGA GTT CAG ACG TGT GCT CTT CCG ATC TCA CAG CAT TCC TAA CCC ACA	CGCCTTTGACTTGTCTCGACTAAAATGTTCTTGCTCTTTCAAATGACTGCTCAACTTGTTGACTGCTCGATCCACACAACAGACATTGTGGGTTAGGAATGCTGTG	35, 37	NC_056433.1:73286856-73286961	NA	NC_037101.1:82107049-82107154	NA	NA	CGCCTTTGACTTGTCTCGACTAAAATGTTCTTGCTCTTTCAAATGACTGCTCAACTTGTTGACTGCTCGATCCACACAACAGACATTGTGGGTTAGGAATGCTGTG	35, 37	Normal
Ots_scon022_05_75986890	05	75986890	SNPtype	Clemento et al. 2014	Ots_u07-07.161	CGA CAG GTT CAG AGT TCT ACA GTC CGA CGA TCA GGC CAA ATG TCC CCT TAC GA	GTG ACT GGA GTT CAG ACG TGT GCT CTT CCG ATC TAC ATA AAT GGT AGT AGC ATC TGT CGA	ACATAAATGGTAGTAGCATCTGTCGACAGACTGTGGGATGGACAACTTATGTCACTGATTATTTGGACAAATCACAATTTCACAGGTGTTTGCATCTTTCGTATTTCGTAAGGGGACATTTGGCCT	33, 36, 46, 58, 67, 71, 89, 94	NC_056433.1:75986890-75987015	NA	NW_020128844.1:15537-15662	NA	NA	ACATAAATGGTAGTAGCATCTGTCGACAGACTGTGGGATGGACAACTTATGTCACTGATTATTTGGACAAATCACAATTTCACAGGTGTTTGCATCTTTCGTATTTCGTAAGGGGACATTTGGCCT	33, 36, 46, 58, 67, 71, 89, 94	Normal
Ots_mhap026_06_30779074	06	30779074	Microhap	Thompson et al. 2020	tag_id_744	CGA CAG GTT CAG AGT TCT ACA GTC CGA CGA TCA CAC TTC CCA TCC CTC TCA C	GTG ACT GGA GTT CAG ACG TGT GCT CTT CCG ATC TCC CAG ACA GCT CAG GAG TAG	ACACTTCCCATCCCTCTCACTACTGAATGTCAGTTAGAGGGGCATGTTTTTCTGCCTGCACACCGTGGAGGAAACATCTTAAAGCAGTAGGAGGAAAGGTGTTACCAGCAGAGTTCTACTCCTGAGCTGTCTGGG	64, 101, 105	NC_056434.1:30779074-30779208	NA	NC_037102.1:25722990-25723124	NA	NA	ACACTTCCCATCCCTCTCACTACTGAATGTCAGTTAGAGGGGCATGTTTTTCTGCCTGCACACCGTGGAGGAAACATCTTAAAGCAGTAGGAGGAAAGGTGTTACCAGCAGAGTTCTACTCCTGAGCTGTCTGGG	64, 101, 105	Normal
Ots_mhap027_06_34566531	06	34566531	Microhap	Thompson et al. 2020	tag_id_2_414	CGA CAG GTT CAG AGT TCT ACA GTC CGA CGA TCC AAC TCA GTG AAA CGT TCC ATT	GTG ACT GGA GTT CAG ACG TGT GCT CTT CCG ATC TGC CAC TGT CCT GAA GTC ACT	CAACTCAGTGAAACGTTCCATTACACTTTCATGCTGTCACTCAAGCTGCAGATGGTGCCCTAATTCTGGAAGCTCCTATGGCCATAAGCAAATTCCCTAAGGTGCTAAGTGACTTCAGGACAGTGGC	26, 42	NC_056434.1:34566531-34566657	NA	NW_020142510.1:14552584-14552710	NC_037102.1:29542219-29542345	Alternate genome locations in V1 genome were resolved to a single location when maped to V2 genome.	CAACTCAGTGAAACGTTCCATTACACTTTCATGCTGTCACTCAAGCTGCAGATGGTGCCCTAATTCTGGAAGCTCCTATGGCCATAAGCAAATTCCCTAAGGTGCTAAGTGACTTCAGGACAGTGGC	26, 42	enrich 2:1
Ots_mhap028_06_40413020	06	40413020	Microhap	Thompson et al. 2020	tag_id_120	CGA CAG GTT CAG AGT TCT ACA GTC CGA CGA TCG AAT GTC CGT TCC AGT AAT TCT	GTG ACT GGA GTT CAG ACG TGT GCT CTT CCG ATC TTC TGG GGA GAA ACT AAA GGA CC	GAATGTCCGTTCCAGTAATTCTGTCTATACGGAACTCATGTGGTGTCCCTACCTGTTCCTCTGAGCGGGACAGTTTGATCTGTAGGTCGGCGGCTTGTTGCTCGCGGTCCTTTAGTTTCTCCCCAGA	36, 83, 126	NC_056434.1:40413020-40413146	NA	NW_020128803.1:154765-154891	NA	NA	GAATGTCCGTTCCAGTAATTCTGTCTATACGGAACTCATGTGGTGTCCCTACCTGTTCCTCTGAGCGGGACAGTTTGATCTGTAGGTCGGCGGCTTGTTGCTCGCGGTCCTTTAGTTTCTCCCCAGA	36, 83, 126	enrich 2:1
Ots_mhap029_06_40662054	06	40662054	Microhap	Thompson et al. 2020	tag_id_650	CGA CAG GTT CAG AGT TCT ACA GTC CGA CGA TCA CGA AAA GCC AAC AGA GGT G	GTG ACT GGA GTT CAG ACG TGT GCT CTT CCG ATC TTG GAT GAG GGC AAA GAG GAA	ACGAAAAGCCAACAGAGGTGAGTCTGTTCTCTACAGTCCTTCCATATTTCGGGGTCAGACACTTTATTTTTTGCTTCTCCTCCCTTTATCATTCTTTAAATTGTTTTCCTCTTTGCCCTCATCCA	51, 54, 70, 77, 80, 103	NC_056434.1:40662054-40662178	NA	NW_020128803.1:401436-401560	NA	NA	ACGAAAAGCCAACAGAGGTGAGTCTGTTCTCTACAGTCCTTCCATATTTCGGGGTCAGACACTTTATTTTTTGCTTCTCCTCCCTTTATCATTCTTTAAATTGTTTTCCTCTTTGCCCTCATCCA	51, 54, 70, 77, 80, 103	Normal
Ots_mhap030_06_44208207	06	44208207	Microhap	Thompson et al. 2020	tag_id_1030	CGA CAG GTT CAG AGT TCT ACA GTC CGA CGA TCG ATT AAT AAG AAT CTT TGA TAG TGC TG	GTG ACT GGA GTT CAG ACG TGT GCT CTT CCG ATC TAA GTC AGC TGA AGA CCC TCT G	GATTAATAAGAATCTTTGATAGTGCTGGGTTTTTTTTTACGTGTCAAGATATTTAATCCTACCTAACCAGCCTGCATTGTTGGTTGTTGTGGGGGTCTGATGATCCTTGTTTTCTGAATACAGAGGGTCTTCAGCTGACTT	29, 30, 47, 113, 119, 121, 123	NC_056434.1:44208207-44208347	NA	NC_037102.1:37909561-37909701	NA	NA	GATTAATAAGAATCTTTGATAGTGCTGGGTTTTTTTTTACGTGTCAAGATATTTAATCCTACCTAACCAGCCTGCATTGTTGGTTGTTGTGGGGGTCTGATGATCCTTGTTTTCTGAATACAGAGGGTCTTCAGCTGACTT	29, 30, 47, 113, 119, 121, 123	enrich 2:1
Ots_mhap031_06_55836851	06	55836851	Microhap	Thompson et al. 2020	tag_id_2_694	CGA CAG GTT CAG AGT TCT ACA GTC CGA CGA TCC TGC ATC AAT GGC TCG TAG G	GTG ACT GGA GTT CAG ACG TGT GCT CTT CCG ATC TAC AAG GTT CTG ACA AGG GCT	CTGCATCAATGGCTCGTAGGCTATGTTTGGAAACCAGGAGATACTAAATGTATTTATGTTAATTAACGGTCACTTACCGTGAGACAGACAGTTATTTGCTTGACCGCCACAGCCCTTGTCAGAACCTTGT	33, 55	NC_056434.1:55836851-55836980	NA	NC_037102.1:48125600-48125729	NA	NA	CTGCATCAATGGCTCGTAGGCTATGTTTGGAAACCAGGAGATACTAAATGTATTTATGTTAATTAACGGTCACTTACCGTGAGACAGACAGTTATTTGCTTGACCGCCACAGCCCTTGTCAGAACCTTGT	33, 55	Normal
Ots_mhap032_06_78042744	06	78042744	Microhap	Thompson et al. 2020	tag_id_2_1579	CGA CAG GTT CAG AGT TCT ACA GTC CGA CGA TCA CAT TTT CCT TCC ACT GAC TTG T	GTG ACT GGA GTT CAG ACG TGT GCT CTT CCG ATC TTG CCA CAA ATT ATG CCA GCT	ACATTTTCCTTCCACTGACTTGTGTAAAGCACTGAAGGATATGTAAATATCTAGATGTTCTGTTCTCAACCCATTTGTATTGTAAAGGAGCACACTCATCCGTCTACATCTACGTAGCTGGCATAATTTGTGGCA	30, 89, 101, 117, 128	NC_056434.1:78042744-78042878	NA	NC_037102.1:70807114-70807248	NA	NA	ACATTTTCCTTCCACTGACTTGTGTAAAGCACTGAAGGATATGTAAATATCTAGATGTTCTGTTCTCAACCCATTTGTATTGTAAAGGAGCACACTCATCCGTCTACATCTACGTAGCTGGCATAATTTGTGGCA	30, 89, 101, 117, 128	enrich 1.5:1
Ots_mhap033_07_02298130	07	2298130	Microhap	Thompson et al. 2020	tag_id_1551	CGA CAG GTT CAG AGT TCT ACA GTC CGA CGA TCG TGA TGG CAG CAT TCC ACA G	GTG ACT GGA GTT CAG ACG TGT GCT CTT CCG ATC TCC GGC TCG TAA TAA TGG CTG	GTGATGGCAGCATTCCACAGGAGGTTGGTGGCACCTTAATTGGGGAGGACGGGCTTGTGGTAATGACTGGAGCGCAATAGGTGGAATGGTATCAAATACATCAAACATAGTTTGACGCCGTTTCAGCCATTATTACGAGCCGG	29, 33, 51, 54, 56, 81, 100, 108	NC_056435.1:2298130-2298272	NA	NC_037103.1:1600605-1600747	NA	NA	GTGATGGCAGCATTCCACAGGAGGTTGGTGGCACCTTAATTGGGGAGGACGGGCTTGTGGTAATGACTGGAGCGCAATAGGTGGAATGGTATCAAATACATCAAACATAGTTTGACGCCGTTTCAGCCATTATTACGAGCCGG	29, 33, 51, 54, 56, 81, 100, 108	Normal
Ots_scon023_07_05760620	07	5760620	SNPtype	Clemento et al. 2014	Ots_128757-61	CGA CAG GTT CAG AGT TCT ACA GTC CGA CGA TCC CTC AAT CGT GTC CGG CTT C	GTG ACT GGA GTT CAG ACG TGT GCT CTT CCG ATC TGG GTA TGT TAA TCA TAT TAC CAG CGT	CCTCAATCGTGTCCGGCTTCTTTTATTTCATTTTTGGGGAAAATGCACAACCTTTTTTTGTTTTTACGCTGGTAATATGATTAACATACCC	35, 39, 40	NC_056435.1:5760620-5760710	NA	NC_037103.1:6643791-6643881	NA	NA	CCTCAATCGTGTCCGGCTTCTTTTATTTCATTTTTGGGGAAAATGCACAACCTTTTTTTGTTTTTACGCTGGTAATATGATTAACATACCC	35, 39, 40	dilute 1:1.5
Ots_mhap034_07_25250444	07	25250444	Microhap	Thompson et al. 2020	tag_id_871	CGA CAG GTT CAG AGT TCT ACA GTC CGA CGA TCC AGC TAC TCT TCC TGG GGT C	GTG ACT GGA GTT CAG ACG TGT GCT CTT CCG ATC TAC TTC AGT ATT CCA TCT GAC AAA	CAGCTACTCTTCCTGGGGTCCTGCAACACTAAGGCAGCTATATACAGTCATGGCCAAAAGTTTTGAGAATGACACAAATATAAATTTTCACAAAGTTTGCTTCTTCAGTGTCTTTAGATATTTTTGTCAGATGGAATACTGAAGT	30, 50, 59, 74, 76, 83, 98, 118, 127	NC_056435.1:25250444-25250588	NA	NC_037103.1:35186356-35186500	NA	NA	CAGCTACTCTTCCTGGGGTCCTGCAACACTAAGGCAGCTATATACAGTCATGGCCAAAAGTTTTGAGAATGACACAAATATAAATTTTCACAAAGTTTGCTTCTTCAGTGTCTTTAGATATTTTTGTCAGATGGAATACTGAAGT	30, 50, 59, 74, 76, 83, 98, 118, 127	enrich 2:1
Ots_scon024_07_29861576	07	29861576	SNPtype	Clemento et al. 2014	Ots_131460-584	CGA CAG GTT CAG AGT TCT ACA GTC CGA CGA TCT GTA CTC CTC CAT TCC TTT TCA CTT TCT	GTG ACT GGA GTT CAG ACG TGT GCT CTT CCG ATC TAT AGG TCA TAG TGA ATG GGA TAG CT	ATAGGTCATAGTGAATGGGATAGCTATCAAAGCAATACATTGTGAACCTTTTATTAGAAAGTGAAAAGGAATGGAGGAGTACA	35, 37, 44, 48, 52	NC_056435.1:29861576-29861658	NA	NC_037103.1:42945100-42945182	NA	NA	ATAGGTCATAGTGAATGGGATAGCTATCAAAGCAATACATTGTGAACCTTTTATTAGAAAGTGAAAAGGAATGGAGGAGTACA	35, 37, 44, 48, 52	Normal
Ots_mhap035_07_39787654	07	39787654	Microhap	Thompson et al. 2020	tag_id_819	CGA CAG GTT CAG AGT TCT ACA GTC CGA CGA TCC TTG GGT TGA TTC TGG GCA G	GTG ACT GGA GTT CAG ACG TGT GCT CTT CCG ATC TCT TTT AGA GAC GCT GCG CAG	CTTGGGTTGATTCTGGGCAGTCATTCATTTTGATTCCCGGGCCGAGTCCAACACCCGATTCCAGGTCGATTCAATCAATTCTGCCCCCCCAGAAGAGGGCCGCTTCCTCATTGCTAGCTGCGCAGCGTCTCTAAAAG	26, 78, 90, 117	NC_056435.1:39787654-39787790	NA	NC_037103.1:52966774-52966910	NA	NA	CTTGGGTTGATTCTGGGCAGTCATTCATTTTGATTCCCGGGCCGAGTCCAACACCCGATTCCAGGTCGATTCAATCAATTCTGCCCCCCCAGAAGAGGGCCGCTTCCTCATTGCTAGCTGCGCAGCGTCTCTAAAAG	26, 78, 90, 117	Normal
Ots_mhap036_07_50103482	07	50103482	Microhap	Thompson et al. 2020	tag_id_1079	CGA CAG GTT CAG AGT TCT ACA GTC CGA CGA TCC CTC TGC CAA ATA TTG ACT CCA	GTG ACT GGA GTT CAG ACG TGT GCT CTT CCG ATC TTG GTG CCA ATA TGT AAA ATC AGT	CCTCTGCCAAATATTGACTCCATTGTAAATGAAAAATATTTTAATATACAATAGAAACTGATTTAGGTTGGTGTGACATTTAACAAATTGCAGCTACTGATTTTACATATTGGCACCA	10, 32, 72, 82, 88, 94, 95, 101, 103, 117	NC_056435.1:50103482-50103599	NA	NC_037103.1:64204930-64205047	NA	NA	CCTCTGCCAAATATTGACTCCATTGTAAATGAAAAATATTTTAATATACAATAGAAACTGATTTAGGTTGGTGTGACATTTAACAAATTGCAGCTACTGATTTTACATATTGGCACCA	10, 32, 72, 82, 88, 94, 95, 101, 103, 117	enrich 2.5:1
Ots_mhap037_07_53954141	07	53954141	Microhap	Thompson et al. 2020	tag_id_2_700	CGA CAG GTT CAG AGT TCT ACA GTC CGA CGA TCA ATT TGC TGA CCT TGC CAA T	GTG ACT GGA GTT CAG ACG TGT GCT CTT CCG ATC TAG CTC TGG AGC ACC TTA AAG AA	AATTTGCTGACCTTGCCAATGAAAAAATCATTAAAGTAATTGACAATATCTATTGAGTTTACCTTTGTTCACAAAATGTTCTTTAAGGTGCTCCAGAGCT	39, 43, 45, 52	NC_056435.1:53954141-53954240	NA	NC_037103.1:68084688-68084787	NA	NA	AATTTGCTGACCTTGCCAATGAAAAAATCATTAAAGTAATTGACAATATCTATTGAGTTTACCTTTGTTCACAAAATGTTCTTTAAGGTGCTCCAGAGCT	39, 43, 45, 52	enrich 2:1
Ots_scon025_07_55870548	07	55870548	SNPtype	Clemento et al. 2014	Ots_97077-179	CGA CAG GTT CAG AGT TCT ACA GTC CGA CGA TCT CAC ACC ATT GCC ACT TCT CAC A	GTG ACT GGA GTT CAG ACG TGT GCT CTT CCG ATC TGG GTA CCT GAA CAA ATA CTT AAC GC	GGGTACCTGAACAAATACTTAACGCTCCAGTTATGATTGCTTTAGGATACATTTGTGAGAAGTGGCAATGGTGTGA	46	NC_056435.1:55870548-55870623	NA	NC_037103.1:70085927-70086002	NA	NA	GGGTACCTGAACAAATACTTAACGCTCCAGTTATGATTGCTTTAGGATACATTTGTGAGAAGTGGCAATGGTGTGA	46	Normal
Ots_scon026_07_62479561	07	62479561	SNPtype	Clemento et al. 2014	Ots_105105-613	CGA CAG GTT CAG AGT TCT ACA GTC CGA CGA TCC CAT ATA TCT TTT AAC TTT AAG CTA CAA AGT CCT CCT	GTG ACT GGA GTT CAG ACG TGT GCT CTT CCG ATC TCA GAG AAT GAC ATC ATG CCT CA	CAGAGAATGACATCATGCCTCATCAACTCATGATTCCGAGCTTGAGTTAGGAGGACTTTGTAGCTTAAAGTTAAAAGATATATGG	46	NC_056435.1:62479561-62479645	NA	NC_037103.1:77202075-77202159	NA	NA	CAGAGAATGACATCATGCCTCATCAACTCATGATTCCGAGCTTGAGTTAGGAGGACTTTGTAGCTTAAAGTTAAAAGATATATGG	46	Normal
Ots_sixx001_08_26821599	08	26821599	Six6	Waters et al. 2021	NC_037104.1:56552952-56553042	CGA CAG GTT CAG AGT TCT ACA GTC CGA CGA TCA TGA CAC CAT AAA CGC TGT AG	GTG ACT GGA GTT CAG ACG TGT GCT CTT CCG ATC TTT GCA ATG AAA ATG ACA AGG GC	ATGACACCATAAACGCTGTAGCCTATTGAAATGAAGTAAAGTGTATGACAAACTCCACTGTGAGACTTGCCCttgtcattttcattgcaaa	41	NC_056436.1:26821599-26821689	NA	NC_037104.1:56552952-56553042	NA	NA	ATGACACCATAAACGCTGTAGCCTATTGAAATGAAGTAAAGTGTATGACAAACTCCACTGTGAGACTTGCCCttgtcattttcattgcaaa	41	Normal
Ots_sixx002_08_26821716	08	26821716	Six6	Waters et al. 2021	NC_037104.1:56552815-56552925	CGA CAG GTT CAG AGT TCT ACA GTC CGA CGA TCT CGG GCA AAA TTT GAA ATC GA	GTG ACT GGA GTT CAG ACG TGT GCT CTT CCG ATC TGG TAA CTG AAC TAT AGG GTA GCC	TCGGGCAAAATTTGAAATCGAATTATTTGAATAAGGTTATGTTGTTTCGAGTAAACTTTGAAATAGAGCTGTCTATAACATATCAATAGGCTACCCtatagttcagttacc	57	NC_056436.1:26821716-26821826	NA	NC_037104.1:56552815-56552925	NA	NA	TCGGGCAAAATTTGAAATCGAATTATTTGAATAAGGTTATGTTGTTTCGAGTAAACTTTGAAATAGAGCTGTCTATAACATATCAATAGGCTACCCtatagttcagttacc	57	enrich 1.5:1
Ots_wrap001_08_27450181	08	27450181	WRAP	This study	NC_037104.1:55923357-55923657	CGA CAG GTT CAG AGT TCT ACA GTC CGA CGA TCC GAA GCA ATT TGT CCT CCA G	GTG ACT GGA GTT CAG ACG TGT GCT CTT CCG ATC TGC CCA GCA CTA CAG GTG ATT	CGAAGCAATTTGTCCTCCAGGACAAGAAAGACTCCATACACATTATCAATTGTCACATGAAAAGTGGTTGTATGGCAGTTTAATAGTATTTATCTTGGCCTAGATAGATATCTGTTAATCACCTGTAGTGCTGGGC	57	NC_056436.1:27450181-27450316	NA	NC_037104.1:55923451-55923586	NA	NA	acaaacacacagccacagacaTACACAAGTGTTAGCACTGCACTtacatgtttttgtgttattcATCAATAGAAAATTGTTTGCTGACTTGCTGCGAAGCAATTTGTCCTCCAGGACAAGAAAGACTCCATACACATTATCAATTGTCACATGAAAAGTGGTTGTATGGCAGTTTAATAGTATTTATCTTGGCCTAGATAGATATCTGTTAATCACCTGTAGTGCTGGGCTCTTGATGGTGTCCAGCAGCAGCCTGGCGCGTGTGGCCACAGCCGGGTTGACATCCTCCACAGAGGCCAGG	151	Normal
Ots_mhap038_08_33665803	08	33665803	Microhap	Thompson et al. 2020	tag_id_5617	CGA CAG GTT CAG AGT TCT ACA GTC CGA CGA TCC TGC AGC TCG TTA CAT AGG C	GTG ACT GGA GTT CAG ACG TGT GCT CTT CCG ATC TAC ACG GAC TCA ATC TCC CTA C	CTGCAGCTCGTTACATAGGCCAATTGTAAGTTCGGAGTCCTCGGTTTGCGGCACGAGCTCCCTGGTTTAAGAGGATGAGGTAGGGAGATTGAGTCCGTGT	34, 36, 56	NC_056436.1:33665803-33665902	NA	NC_037104.1:49663205-49663304	NA	NA	CTGCAGCTCGTTACATAGGCCAATTGTAAGTTCGGAGTCCTCGGTTTGCGGCACGAGCTCCCTGGTTTAAGAGGATGAGGTAGGGAGATTGAGTCCGTGT	34, 36, 56	Normal
Ots_mhap039_08_39424024	08	39424024	Microhap	Thompson et al. 2020	tag_id_2_58	CGA CAG GTT CAG AGT TCT ACA GTC CGA CGA TCT GTC TTG CAA ATG TCA GTT GTG	GTG ACT GGA GTT CAG ACG TGT GCT CTT CCG ATC TGT GGG AGG TTA GGG GAA GTC	TGTCTTGCAAATGTCAGTTGTGATACCTTTAAATGACACGTAATACTTGTATCAGTTCAGATTCATTAAGTAGTATCTTCAATGACTTTATGAGTCAACATCACATAACTTCATGACTTCCCCTAACCTCCCAC	26, 39, 40, 60	NC_056436.1:39424024-39424157	NA	NC_037104.1:43807982-43808115	NA	NA	TGTCTTGCAAATGTCAGTTGTGATACCTTTAAATGACACGTAATACTTGTATCAGTTCAGATTCATTAAGTAGTATCTTCAATGACTTTATGAGTCAACATCACATAACTTCATGACTTCCCCTAACCTCCCAC	26, 39, 40, 60	Normal
Ots_mhap040_08_48275061	08	48275061	Microhap	Thompson et al. 2020	tag_id_2_1016	CGA CAG GTT CAG AGT TCT ACA GTC CGA CGA TCG AAG TAA TAG GCT AAA AGA AGT GTC TGA	GTG ACT GGA GTT CAG ACG TGT GCT CTT CCG ATC TTC TAC CAG TAC TCC TTT TCT ACC AC	GAAGTAATAGGCTAAAAGAAGTGTCTGATGAGTAAAGCATAAGCAATCAACAAAAGGAGGGAGGTTAAGTTATGGGCAAGAAAGTAGTAGTAGTTTTAGTGGTGGTAGTAGTGGTAGAAAAGGAGTACTGGTAGA	30, 37	NC_056436.1:48275061-48275195	NA	NC_037104.1:32620767-32620901	NA	NA	GAAGTAATAGGCTAAAAGAAGTGTCTGATGAGTAAAGCATAAGCAATCAACAAAAGGAGGGAGGTTAAGTTATGGGCAAGAAAGTAGTAGTAGTTTTAGTGGTGGTAGTAGTGGTAGAAAAGGAGTACTGGTAGA	30, 37	enrich 2:1
Ots_scon027_08_54400656	08	54400656	SNPtype	Clemento et al. 2014	Ots_102213-210	CGA CAG GTT CAG AGT TCT ACA GTC CGA CGA TCA CAT TCC ATG ACA ATG ATT GAA ATC TAA AAA CAC A	GTG ACT GGA GTT CAG ACG TGT GCT CTT CCG ATC TGA GTA TCT CAA TTG CAA CAC TAT GGT	ACATTCCATGACAATGATTGAAATCTAAAAACACATTAATTCAATATTAATACTCTTACTGTATACAGTACAAGAATGAAAACATACCATAGTGTTGCAATTGAGATACTC	38, 52, 68	NC_056436.1:54400656-54400766	NA	NC_037104.1:26477240-26477350	NA	NA	ACATTCCATGACAATGATTGAAATCTAAAAACACATTAATTCAATATTAATACTCTTACTGTATACAGTACAAGAATGAAAACATACCATAGTGTTGCAATTGAGATACTC	38, 52, 68	enrich 1.5:1
Ots_scon028_08_59645920	08	59645920	SNPtype	Clemento et al. 2014	Ots_101704-143	CGA CAG GTT CAG AGT TCT ACA GTC CGA CGA TCG GGT GTT GTC AGG CAA AAC CA	GTG ACT GGA GTT CAG ACG TGT GCT CTT CCG ATC TCG TGT CCA GAG ATA AAC TAG TGG A	GGGTGTTGTCAGGCAAAACCACGACTTAGACGTCAGAGGTCCTTCTCTTGATCTCCTCCACTAGTTTATCTCTGGACACG	35, 36	NC_056436.1:59645920-59645999	NA	NC_037104.1:21039349-21039428	NA	NA	GGGTGTTGTCAGGCAAAACCACGACTTAGACGTCAGAGGTCCTTCTCTTGATCTCCTCCACTAGTTTATCTCTGGACACG	35, 36	Normal
Ots_mhap041_08_65278571	08	65278571	Microhap	Thompson et al. 2020	tag_id_757	CGA CAG GTT CAG AGT TCT ACA GTC CGA CGA TCT CAA TAG TCA TCC GAC TTT AGC C	GTG ACT GGA GTT CAG ACG TGT GCT CTT CCG ATC TGT TTT GGC TGC CAG AGA CAG	TCAATAGTCATCCGACTTTAGCCTAAGGTGTGCTCTTAAGGAGCGTTACTTCTCAAGGTGAAATGACTTAATATGTAATTTTCAGAGATAGCCTGTCTCTGGCAGCCAAAAC	55, 70	NC_056436.1:65278571-65278682	NA	NC_037104.1:15812645-15812756	NA	NA	TCAATAGTCATCCGACTTTAGCCTAAGGTGTGCTCTTAAGGAGCGTTACTTCTCAAGGTGAAATGACTTAATATGTAATTTTCAGAGATAGCCTGTCTCTGGCAGCCAAAAC	55, 70	Normal
Ots_scon029_08_65607839	08	65607839	SNPtype	Clemento et al. 2014	Ots_103041-52	CGA CAG GTT CAG AGT TCT ACA GTC CGA CGA TCG TGT AGG CCT CCA GAC AGA GAA	GTG ACT GGA GTT CAG ACG TGT GCT CTT CCG ATC TTC GAC ATC ACC ACC CAC C	TCGACATCACCACCCACCTCCTCAGAGGCATCCTGCTGGACCCCCAGTGTCCCGACTTTCTCTGTCTGGAGGCCTACAC	36, 54	NC_056436.1:65607839-65607917	NA	NC_037104.1:15518087-15518165	NA	NA	TCGACATCACCACCCACCTCCTCAGAGGCATCCTGCTGGACCCCCAGTGTCCCGACTTTCTCTGTCTGGAGGCCTACAC	36, 54	Normal
Ots_mhap042_08_87336385	08	87336385	Microhap	Thompson et al. 2020	tag_id_2_1268	CGA CAG GTT CAG AGT TCT ACA GTC CGA CGA TCC AGG GTA GCT GTC TAG GCC	GTG ACT GGA GTT CAG ACG TGT GCT CTT CCG ATC TCT CGC TGT CAT CCG CTA AGA	CAGGGTAGCTGTCTAGGCCCCTAAGTTTTTTCAATCTTTACTAACGACATGCCACGAGCCAATGTGTCTATCTTAGCGGATGACAGCGAG	23, 25, 43, 63, 64, 69, 70	NC_056436.1:87336385-87336474	NA	NW_020142677.1:188767-188856	NA	NA	CAGGGTAGCTGTCTAGGCCCCTAAGTTTTTTCAATCTTTACTAACGACATGCCACGAGCCAATGTGTCTATCTTAGCGGATGACAGCGAG	23, 25, 43, 63, 64, 69, 70	Normal
Ots_scon030_09_30976363	09	30976363	SNPtype	Clemento et al. 2014	Ots_102457-132	CGA CAG GTT CAG AGT TCT ACA GTC CGA CGA TCA GAG ACT GGG TTC ACG ACC G	GTG ACT GGA GTT CAG ACG TGT GCT CTT CCG ATC TCG GCG AAA CCC TCC CTA	AGAGACTGGGTTCACGACCGGGAGGTCCGTGGGGCAACGCACAATTGGCTTAGCGTCGTCCGGGATAGGGAGGGTTTCGCCG	21, 25, 29, 32, 36, 38, 48, 50, 55, 56, 58, 61, 65	NC_056437.1:30976363-30976444	NA	NC_037105.1:26992650-26992731	NA	NA	AGAGACTGGGTTCACGACCGGGAGGTCCGTGGGGCAACGCACAATTGGCTTAGCGTCGTCCGGGATAGGGAGGGTTTCGCCG	21, 25, 29, 32, 36, 38, 48, 50, 55, 56, 58, 61, 65	dilute 1:1.5
Ots_mhap043_09_39126107	09	39126107	Microhap	Thompson et al. 2020	tag_id_425	CGA CAG GTT CAG AGT TCT ACA GTC CGA CGA TCA GAG GCT CTT CTT CCC AAG C	GTG ACT GGA GTT CAG ACG TGT GCT CTT CCG ATC TGC CAT TTA TCT TTG ATT GGT CCA	AGAGGCTCTTCTTCCCAAGCCTGGATGTCAATACAGTGGAGCTGCTGCCCATAGAGAGCGAGAGAGAGCTCTGCCAGGCTCCGGTAATGGGCTCTCTGAAAAATCATCAAGGTTGATTGGACCAATCAAAGATAAATGGC	50, 54, 83	NC_056437.1:39126107-39126246	NA	NC_037105.1:35815178-35815317	NA	NA	AGAGGCTCTTCTTCCCAAGCCTGGATGTCAATACAGTGGAGCTGCTGCCCATAGAGAGCGAGAGAGAGCTCTGCCAGGCTCCGGTAATGGGCTCTCTGAAAAATCATCAAGGTTGATTGGACCAATCAAAGATAAATGGC	50, 54, 83	Normal
Ots_mhap044_09_39729374	09	39729374	Microhap	Thompson et al. 2020	tag_id_773	CGA CAG GTT CAG AGT TCT ACA GTC CGA CGA TCT ATG ACC GAT TGT TCC GTG C	GTG ACT GGA GTT CAG ACG TGT GCT CTT CCG ATC TTA CGA ATA GCA GGC GAG GAG	TATGACCGATTGTTCCGTGCTCTGGATGCACTTCGCCAGAAAGTTCTGCCACTACTACGTGCTGCAATCAAGGATTCCACCATATCCAAAGAATGGAAGGTGAACTGCCGGCCCTGTCCTCCTCGCCTGCTATTCGTA	36, 80, 87	NC_056437.1:39729374-39729511	NA	NC_037105.1:36426973-36427110	NA	NA	TATGACCGATTGTTCCGTGCTCTGGATGCACTTCGCCAGAAAGTTCTGCCACTACTACGTGCTGCAATCAAGGATTCCACCATATCCAAAGAATGGAAGGTGAACTGCCGGCCCTGTCCTCCTCGCCTGCTATTCGTA	36, 80, 87	dilute 1:2
Ots_mhap045_09_53074331	09	53074331	Microhap	Thompson et al. 2020	tag_id_1413	CGA CAG GTT CAG AGT TCT ACA GTC CGA CGA TCT GTG TTC CTG TAT GTT GTT GCA	GTG ACT GGA GTT CAG ACG TGT GCT CTT CCG ATC TAT GCT GTC GGA ATT GGT ACA	TGTGTTCCTGTATGTTGTTGCAATTACACCATGAGTCGTTAATCATGAAACATATACCCCAGCCCTTCTTCTTCCCGGAGAGATGTTTATTCCTGTCGGCGCGACATACTGAGAATCCAGGTGGCTGTACCAATTCCGACAGCAT	54, 74, 113, 121	NC_056437.1:53074331-53074475	NA	NC_037105.1:62087404-62087548	NC_037105.1:49861171-49861315	Alternate genome locations in V1 genome were resolved to a single location when maped to V2 genome.	TGTGTTCCTGTATGTTGTTGCAATTACACCATGAGTCGTTAATCATGAAACATATACCCCAGCCCTTCTTCTTCCCGGAGAGATGTTTATTCCTGTCGGCGCGACATACTGAGAATCCAGGTGGCTGTACCAATTCCGACAGCAT	54, 74, 113, 121	enrich 1.5:1
Ots_mhap046_09_65932978	09	65932978	Microhap	Thompson et al. 2020	tag_id_2_136	CGA CAG GTT CAG AGT TCT ACA GTC CGA CGA TCT ATT GGA ATC CAG CCA GAG G	GTG ACT GGA GTT CAG ACG TGT GCT CTT CCG ATC TTT CCT GGT TTA AAT GGT TTA CG	TATTGGAATCCAGCCAGAGGTAGGATGTCATAGAGTTGTAATTTCTATTAACCTGCATTCAGCGTTGATTTTAAAAAAGACTACGTAAACCATTTAAACCAGGAA	67, 72, 73	NC_056437.1:65932978-65933082	NA	NC_037105.1:70491146-70491250	NA	NA	TATTGGAATCCAGCCAGAGGTAGGATGTCATAGAGTTGTAATTTCTATTAACCTGCATTCAGCGTTGATTTTAAAAAAGACTACGTAAACCATTTAAACCAGGAA	67, 72, 73	enrich 2:1
Ots_scon031_09_75568964	09	75568964	SNPtype	Clemento et al. 2014	Ots_110064-383	CGA CAG GTT CAG AGT TCT ACA GTC CGA CGA TCG CAA GGG ACC TAG CTA ATC CCT A	GTG ACT GGA GTT CAG ACG TGT GCT CTT CCG ATC TCT GAA CTG ACA CTG AAG AAC AAA GA	CTGAACTGACACTGAAGAACAAAGAATGTTAAACACCAAACAGGAAATGAAAAGCTAACGTTCATTACGTAGCCTTCTAGGGATTAGCTAGGTCCCTTGC	47, 49, 59, 77	NC_056437.1:75568964-75569063	NA	NW_020142520.1:1060565-1060664	NA	NA	CTGAACTGACACTGAAGAACAAAGAATGTTAAACACCAAACAGGAAATGAAAAGCTAACGTTCATTACGTAGCCTTCTAGGGATTAGCTAGGTCCCTTGC	47, 49, 59, 77	enrich 1.5:1
Ots_mhap047_09_76555021	09	76555021	Microhap	Thompson et al. 2020	tag_id_2_332	CGA CAG GTT CAG AGT TCT ACA GTC CGA CGA TCG TGT GTC CAA ACT GTT ACT GC	GTG ACT GGA GTT CAG ACG TGT GCT CTT CCG ATC TTG GCC AAA TAA ATA CTG TAC CA	GTGTGTCCAAACTGTTACTGCACATGCCATGCAATATCAATATCAATTATTCATACGTACGTATAGCATGTGAGAAAGGGAAACCATTCCACTGAAATGGATGGGGATGGTACAGTATTTATTTGGCCA	52, 106, 111, 113	NC_056437.1:76555021-76555149	NA	NW_020142520.1:82063-82191	NA	NA	GTGTGTCCAAACTGTTACTGCACATGCCATGCAATATCAATATCAATTATTCATACGTACGTATAGCATGTGAGAAAGGGAAACCATTCCACTGAAATGGATGGGGATGGTACAGTATTTATTTGGCCA	52, 106, 111, 113	enrich 2:1
Ots_scon032_09_79852211	09	79852211	SNPtype	Clemento et al. 2014	Ots_111666-408	CGA CAG GTT CAG AGT TCT ACA GTC CGA CGA TCG GGA TTG GTA CAT CCA TTT TTG TAT CCA T	GTG ACT GGA GTT CAG ACG TGT GCT CTT CCG ATC TCT AAT GTT AAG CTC ATG ATA CAT GTA TGA GT	GGGATTGGTACATCCATTTTTGTATCCATATTTTTAACTAGTGATACTATTAGATCACTATTTACTCTTGAAGAATATAACTCATACATGTATCATGAGCTTAACATTAG	31, 38	NC_056437.1:79852211-79852320	NA	NC_037105.1:83075435-83075544	NA	NA	GGGATTGGTACATCCATTTTTGTATCCATATTTTTAACTAGTGATACTATTAGATCACTATTTACTCTTGAAGAATATAACTCATACATGTATCATGAGCTTAACATTAG	31, 38	enrich 2.5:1
Ots_mhap048_10_22283306	10	22283306	Microhap	Thompson et al. 2020	tag_id_2_206	CGA CAG GTT CAG AGT TCT ACA GTC CGA CGA TCC TTC GCC TGG GTT GGA ATC T	GTG ACT GGA GTT CAG ACG TGT GCT CTT CCG ATC TGT GAC AGC AGG TAC AGG TCA	CTTCGCCTGGGTTGGAATCTGAGCCATGCACTCTTCAATATTTACATAAACCAATTGGCCACTATTCTAAAAAAATAGTGTCTCCACAATTTAGAGGTTTAATGCCTGCTCTTCACAGATGACCTGTACCTGCTGTCAC	26, 34, 48, 52, 70, 92, 100, 105, 111, 115, 118	NC_056438.1:22283306-22283444	NA	NC_037106.1:9873706-9873844	NA	NA	CTTCGCCTGGGTTGGAATCTGAGCCATGCACTCTTCAATATTTACATAAACCAATTGGCCACTATTCTAAAAAAATAGTGTCTCCACAATTTAGAGGTTTAATGCCTGCTCTTCACAGATGACCTGTACCTGCTGTCAC	26, 34, 48, 52, 70, 92, 100, 105, 111, 115, 118	Normal
Ots_scon033_10_30521814	10	30521814	SNPtype	Clemento et al. 2014	Ots_112820-284	CGA CAG GTT CAG AGT TCT ACA GTC CGA CGA TCG GGG CAT CCA AAA AGA CGT GT	GTG ACT GGA GTT CAG ACG TGT GCT CTT CCG ATC TGG TCT CCT ATA TAA TTT GGT TTG TGT ACA	GGTCTCCTATATAATTTGGTTTGTGTACATAGATGTTTATATGAAAAACCTCCCACTGTATATAGTCACTCGAGTGTGAGTATTTTACACTAATATGAAAACACACACGTCTTTTTGGATGCCCC	71, 78, 91	NC_056438.1:30521814-30521938	NA	NC_037106.1:18438010-18438134	NA	NA	GGTCTCCTATATAATTTGGTTTGTGTACATAGATGTTTATATGAAAAACCTCCCACTGTATATAGTCACTCGAGTGTGAGTATTTTACACTAATATGAAAACACACACGTCTTTTTGGATGCCCC	71, 78, 91	enrich 2:1
Ots_scon034_10_34047049	10	34047049	SNPtype	Clemento et al. 2014	Ots_102414-395	CGA CAG GTT CAG AGT TCT ACA GTC CGA CGA TCG CCT ACT GAT AAA TGT ATG ACA GTA ATG GAC A	GTG ACT GGA GTT CAG ACG TGT GCT CTT CCG ATC TAC ACA ATA ACA AAC AAG CTA GGA ACA	GCCTACTGATAAATGTATGACAGTAATGGACACCKCCAGTTCTGTAGTAAAGCTACACTATGTGCACACTTTTGTTCCTAGCTTGTTTGTTATTGTGT	50, 60	NC_056438.1:34047049-34047146	NA	NC_037106.1:21873159-21873256	NA	NA	GCCTACTGATAAATGTATGACAGTAATGGACACCKCCAGTTCTGTAGTAAAGCTACACTATGTGCACACTTTTGTTCCTAGCTTGTTTGTTATTGTGT	50, 60	enrich 1.5:1
Ots_scon035_10_35062210	10	35062210	SNPtype	Clemento et al. 2014	Ots_108007-208	CGA CAG GTT CAG AGT TCT ACA GTC CGA CGA TCC CCA GGC TTG TGT TAA GTA GGG A	GTG ACT GGA GTT CAG ACG TGT GCT CTT CCG ATC TTG GAC AAG ACC GGG TAG TC	CCCAGGCTTGTGTTAAGTAGGGAGAAAACATTTTAAAATTAAGTGAAACTGGGGAAGGGACTACCCGGTCTTGTCCA	29, 35	NC_056438.1:35062210-35062286	NA	NC_037106.1:25247805-25247881	NA	NA	CCCAGGCTTGTGTTAAGTAGGGAGAAAACATTTTAAAATTAAGTGAAACTGGGGAAGGGACTACCCGGTCTTGTCCA	29, 35	dilute 1:1.5
Ots_mhap049_10_36219596	10	36219596	Microhap	Thompson et al. 2020	tag_id_5720	CGA CAG GTT CAG AGT TCT ACA GTC CGA CGA TCG TTG ATT TGA TGT GCA TTT GAC A	GTG ACT GGA GTT CAG ACG TGT GCT CTT CCG ATC TCC AGT TAG TCC TCT CAC CCA	GTTGATTTGATGTGCATTTGACATTTACTGTACTTTTTGACAACAAAATCTGAAAATACTCTGTTTACATTCTGTAACATGATAAGAATATGGGTGCAGCATAAGATAAAATGACAAGGGTTTGGGTGAGAGGACTAACTGG	33, 41, 107, 120	NC_056438.1:36219596-36219737	NA	NC_037106.1:24144598-24144739	NA	NA	GTTGATTTGATGTGCATTTGACATTTACTGTACTTTTTGACAACAAAATCTGAAAATACTCTGTTTACATTCTGTAACATGATAAGAATATGGGTGCAGCATAAGATAAAATGACAAGGGTTTGGGTGAGAGGACTAACTGG	33, 41, 107, 120	enrich 2:1
Ots_scon036_10_45303613	10	45303613	SNPtype	Clemento et al. 2014	Ots_129144-472	CGA CAG GTT CAG AGT TCT ACA GTC CGA CGA TCA GCT GCA GAG CTA TTG AGC CAA	GTG ACT GGA GTT CAG ACG TGT GCT CTT CCG ATC TCT GTT AGT GCA GAA GAC GTA GC	CTGTTAGTGCAGAAGACGTAGCTGTGGCTGGGTCTCGAGCCTGTATTGTAACTTGGCTCAATAGCTCTGCAGCT	39	NC_056438.1:45303613-45303686	NA	NC_037106.1:30541662-30541735	NA	NA	CTGTTAGTGCAGAAGACGTAGCTGTGGCTGGGTCTCGAGCCTGTATTGTAACTTGGCTCAATAGCTCTGCAGCT	39	Normal
Ots_mhap050_10_53198846	10	53198846	Microhap	Thompson et al. 2020	tag_id_684	CGA CAG GTT CAG AGT TCT ACA GTC CGA CGA TCA AGC CCT TTT TAC TCC CAA A	GTG ACT GGA GTT CAG ACG TGT GCT CTT CCG ATC TGG CAC ACA CTA GAC CCC ATA A	AAGCCCTTTTTACTCCCAAACTTATTTAAGCTTAAACTTATTGACTAAAGACATTACAGCTTTTATTTTTGTATTAATTAGTAAAAATGACAAAATATAAATTCACGTTGGCGTTATGGGGTCTAGTGTGTGCC	29, 88	NC_056438.1:53198846-53198979	NA	NC_037106.1:38191623-38191756	NA	NA	AAGCCCTTTTTACTCCCAAACTTATTTAAGCTTAAACTTATTGACTAAAGACATTACAGCTTTTATTTTTGTATTAATTAGTAAAAATGACAAAATATAAATTCACGTTGGCGTTATGGGGTCTAGTGTGTGCC	29, 88	enrich 1.5:1
Ots_mhap051_10_55361826	10	55361826	Microhap	Thompson et al. 2020	tag_id_999	CGA CAG GTT CAG AGT TCT ACA GTC CGA CGA TCC AGT GTG GCT GTC CGA TAG A	GTG ACT GGA GTT CAG ACG TGT GCT CTT CCG ATC TGC ATC CTG CAA GAT TGA CTG	CAGTGTGGCTGTCCGATAGAAACACAATAATCTATTGATAAACAAAATATTGAACAACAATTATCCTTTGAATAGAAGTGTGGGCTGAAGAATACTTTTAAATTTTTCCAATATACAGTCAATCTTGCAGGATGC	90, 98, 112	NC_056438.1:55361826-55361959	NA	NC_037106.1:40032756-40032889	NA	NA	CAGTGTGGCTGTCCGATAGAAACACAATAATCTATTGATAAACAAAATATTGAACAACAATTATCCTTTGAATAGAAGTGTGGGCTGAAGAATACTTTTAAATTTTTCCAATATACAGTCAATCTTGCAGGATGC	90, 98, 112	enrich 1.5:1
Ots_scon037_10_56919994	10	56919994	SNPtype	Clemento et al. 2014	Ots_110495-380	CGA CAG GTT CAG AGT TCT ACA GTC CGA CGA TCC GCA TGC CGA TGG CCC	GTG ACT GGA GTT CAG ACG TGT GCT CTT CCG ATC TGG TTG CCT AGG TAT GTA CGA AAC	GGTTGCCTAGGTATGTACGAAACTTCACAGGAAAACCCCCATAGACAGGGGCCATCGGCATGCG	44	NC_056438.1:56919994-56920057	NA	NC_037106.1:41631448-41631511	NA	NA	GGTTGCCTAGGTATGTACGAAACTTCACAGGAAAACCCCCATAGACAGGGGCCATCGGCATGCG	44	dilute 1:1.5
Ots_mhap052_10_58898610	10	58898610	Microhap	Thompson et al. 2020	tag_id_2_749	CGA CAG GTT CAG AGT TCT ACA GTC CGA CGA TCA CAT CAT ACC TGT GAA ACG TT	GTG ACT GGA GTT CAG ACG TGT GCT CTT CCG ATC TCA CTT AGC TCT GTT GCC CC	ACATCATACCTGTGAAACGTTTTAAACTTTCTTTGCGCTTTAATTTCCGGACAGGGTGCAAAGGACCCTAAGCACCATCGACTATGATCAAATCTGTCACTAACTTTAAGACAGGGGGCAACAGAGCTAAGTG	23, 37, 110	NC_056438.1:58898610-58898742	NA	NC_037106.1:43631019-43631151	NA	NA	ACATCATACCTGTGAAACGTTTTAAACTTTCTTTGCGCTTTAATTTCCGGACAGGGTGCAAAGGACCCTAAGCACCATCGACTATGATCAAATCTGTCACTAACTTTAAGACAGGGGGCAACAGAGCTAAGTG	23, 37, 110	Normal
Ots_scon038_10_84187271	10	84187271	SNPtype	Clemento et al. 2014	Ots_99550-204	CGA CAG GTT CAG AGT TCT ACA GTC CGA CGA TCA GAT TTC ACC TTT AAC TAG CTA AGC CCA	GTG ACT GGA GTT CAG ACG TGT GCT CTT CCG ATC TGC AAC CTC TTT CAC ACT TCA GT	AGATTTCACCTTTAACTAGCTAAGCCCAAACAACCAAAGCCTTTCTCATCAGAGAGTTACTGAAGTGTGAAAGAGGTTGC	34, 49	NC_056438.1:84187271-84187350	NA	NW_020129190.1:241259-241338	NA	NA	AGATTTCACCTTTAACTAGCTAAGCCCAAACAACCAAAGCCTTTCTCATCAGAGAGTTACTGAAGTGTGAAAGAGGTTGC	34, 49	Normal
Ots_scon039_11_26122246	11	26122246	SNPtype	Clemento et al. 2014	Ots_128693-461	CGA CAG GTT CAG AGT TCT ACA GTC CGA CGA TCT GGA ACG CCT GCA GGA GA	GTG ACT GGA GTT CAG ACG TGT GCT CTT CCG ATC TAG TGA ATT GAA ATG GAA TGG ACC	AGTGAATTGAAATGGAATGGACCCCAATCCTGCCTTGGGTACCAGCTGAGTGTAACTCTACCTTCTCCTGCAGGCGTTCCA	28, 36, 42, 46	NC_056439.1:26122246-26122326	NA	NC_037101.1:15919016-15919096	NA	NA	AGTGAATTGAAATGGAATGGACCCCAATCCTGCCTTGGGTACCAGCTGAGTGTAACTCTACCTTCTCCTGCAGGCGTTCCA	28, 36, 42, 46	dilute 1:1.5
Ots_mhap053_11_42403691	11	42403691	Microhap	Thompson et al. 2020	tag_id_945	CGA CAG GTT CAG AGT TCT ACA GTC CGA CGA TCG CGT GCA ATA TGG TTC AGT G	GTG ACT GGA GTT CAG ACG TGT GCT CTT CCG ATC TTT TGA TGT ATT GTA CAT TGC TCT CTG	GCGTGCAATATGGTTCAGTGTGCCAATAAATCCGTTTTTCAAATTGCCCGGCGTCTTGAAGCAAAAACGTTGATCATGTATATACTCTGCTCATGACCATAGACGAAAATAGTAACAGAGAGCAATGTACAATACATCAAA	33, 34, 102, 118, 120	NC_056439.1:42403691-42403829	NA	NC_037107.1:38970762-38970900	NA	NA	GCGTGCAATATGGTTCAGTGTGCCAATAAATCCGTTTTTCAAATTGCCCGGCGTCTTGAAGCAAAAACGTTGATCATGTATATACTCTGCTCATGACCATAGACGAAAATAGTAACAGAGAGCAATGTACAATACATCAAA	33, 34, 102, 118, 120	enrich 2:1
Ots_mhap054_12_08080631	12	8080631	Microhap	Thompson et al. 2020	tag_id_603	CGA CAG GTT CAG AGT TCT ACA GTC CGA CGA TCA AAC CTG CTT TGT TTG GAG AA	GTG ACT GGA GTT CAG ACG TGT GCT CTT CCG ATC TGG AGC AAA CAT GAC AAG AAG TG	AAACCTGCTTTGTTTGGAGAATAATTCATGTTTTAGTGAAAATAATTACCCTTTTAGACATAACAACGAATCGCAACACATGTATCCATAAATCCACTTCTTGTCATGTTTGCTCC	90, 94, 98, 101	NC_056440.1:8080631-8080746	NA	NW_020130866.1:42473-42588	NA	NA	AAACCTGCTTTGTTTGGAGAATAATTCATGTTTTAGTGAAAATAATTACCCTTTTAGACATAACAACGAATCGCAACACATGTATCCATAAATCCACTTCTTGTCATGTTTGCTCC	90, 94, 98, 101	enrich 2.5:1
Ots_mhap055_12_19688408	12	19688408	Microhap	Thompson et al. 2020	tag_id_1692	CGA CAG GTT CAG AGT TCT ACA GTC CGA CGA TCT CTC AAC CTT GTA GTG TTC GG	GTG ACT GGA GTT CAG ACG TGT GCT CTT CCG ATC TAG AGG GGA AGA GCG CAA AA	TCTCAACCTTGTAGTGTTCGGCGACCTTCAACAGCTGTTCTTTAGTACCTAAATCTAACAACTCCTCCGATGGAAAGCGAATGAACTCATCTACATAAGACGCCATAGTCCCAAATTTTTTTTTGCGCTCTTCCCCTCT	22, 101, 113, 114, 132	NC_056440.1:19688408-19688546	NC_056460.1:13390081-13390195	NC_037109.1:49223401-49223539	NC_037108.1:13283690-13283828	When mapping to V1 genome, BWA found additional alternate mapping at NC_037128.1, -3792806,29S110M,1--however this was not also found with BLAT. When mapping to V2 genome, Both BWA and BLAT agree there is an partial mapping of this locus starting at NC_056460.1:13390081, however they disagree on the end point (BWA thiought just 110 bases match, while BLAT inicated there were 125 bases matching an…	TCTCAACCTTGTAGTGTTCGGCGACCTTCAACAGCTGTTCTTTAGTACCTAAATCTAACAACTCCTCCGATGGAAAGCGAATGAACTCATCTACATAAGACGCCATAGTCCCAAATTTTTTTTTGCGCTCTTCCCCTCT	22, 101, 113, 114, 132	enrich 2:1
Ots_scon040_12_28121453	12	28121453	SNPtype	Clemento et al. 2014	Ots_102867-609	CGA CAG GTT CAG AGT TCT ACA GTC CGA CGA TCT GCG TCT AAA GTG GTC CCC TT	GTG ACT GGA GTT CAG ACG TGT GCT CTT CCG ATC TTG GAC TCT CTG CCA TTC ATT TG	TGGACTCTCTGCCATTCATTTGGGCTTTGCACCTGGGACTTCTCTCTGTCCAGCCCATCCAAGGGGACCACTTTAGACGCA	38	NC_056440.1:28121453-28121533	NA	NC_037108.1:21101708-21101788	NA	NA	TGGACTCTCTGCCATTCATTTGGGCTTTGCACCTGGGACTTCTCTCTGTCCAGCCCATCCAAGGGGACCACTTTAGACGCA	38	dilute 1:1.5
Ots_scon041_12_37084685	12	37084685	SNPtype	Clemento et al. 2014	Ots_u07-49.290	CGA CAG GTT CAG AGT TCT ACA GTC CGA CGA TCA CAG AGC GCA TCC GAC CA	GTG ACT GGA GTT CAG ACG TGT GCT CTT CCG ATC TCT GAG GAA GGA TTC TGT ATT TGC T	CTGAGGAAGGATTCTGTATTTGCTGAAGAAGTGTTCTCAAGGTTTTGACTTTCCCCGTGTTGGTCGGATGCGCTCTGT	56	NC_056440.1:37084685-37084762	NA	NC_037108.1:31470203-31470280	NA	NA	CTGAGGAAGGATTCTGTATTTGCTGAAGAAGTGTTCTCAAGGTTTTGACTTTCCCCGTGTTGGTCGGATGCGCTCTGT	56	Normal
Ots_mhap056_12_62690243	12	62690243	Microhap	Thompson et al. 2020	tag_id_826	CGA CAG GTT CAG AGT TCT ACA GTC CGA CGA TCT CTG CTA GCG GGT AGA TTC A	GTG ACT GGA GTT CAG ACG TGT GCT CTT CCG ATC TGG GTT CTC CTG CTC TAC CTG	TCTGCTAGCGGGTAGATTCAAAATTAAATGTTGATTACTTTAAGATTTTTTAAAATGTGGTTTTATTCTAAAGTTATACTTCTCCCATCAATTCTGATATGAGAGTTGTGTTTCTACTTCAGGTAGAGCAGGAGAACCC	35, 52, 86, 134	NC_056440.1:62690243-62690381	NA	NC_037108.1:62519472-62519610	NA	NA	TCTGCTAGCGGGTAGATTCAAAATTAAATGTTGATTACTTTAAGATTTTTTAAAATGTGGTTTTATTCTAAAGTTATACTTCTCCCATCAATTCTGATATGAGAGTTGTGTTTCTACTTCAGGTAGAGCAGGAGAACCC	35, 52, 86, 134	Normal
Ots_wrap002_12_70794116	12	70794116	WRAP	This study	NC_037108.1:73543706-73544006	CGA CAG GTT CAG AGT TCT ACA GTC CGA CGA TCT CAG CCA ATG CTC TAA CCA CT	GTG ACT GGA GTT CAG ACG TGT GCT CTT CCG ATC TTG AAT CAT GAC AGT TCC CTT TTT	TcagccaatgctctaaccactagggtacctgccgccaAACATGTTTTGTCTCCGTGCCTAACAATGAAAACACAAAGTGTTTAAAACATAAATAGTGTAAAAAGGGAACTGTCATGATTCA	34, 37, 55	NC_056440.1:70794116-70794236	NA	NC_037108.1:73543802-73543922	NA	NA	ttcctaggctaactgccttgttcaggggcagaatggcagatttttaccttgtcagctcagggatttgatcttgcaaccttgcaACTGTTTGGTTACTcagccaatgctctaaccactagggtacctgccgccaAACATGTTTTGTCTCCGTGCCTAACAATGAAAACACAAAGTGTTTAAAACATAAATAGTGTAAAAAGGGAACTGTCATGATTCAATGGTGTAGAGCTACAGCCAGGGCCACATGGCAGTGATCAGGAGAGAACATCATCATCACAGGCTTCATTACCAATCTGAACCT	130, 133, 151	Normal
Ots_mhap057_13_38673256	13	38673256	Microhap	Thompson et al. 2020	tag_id_235	CGA CAG GTT CAG AGT TCT ACA GTC CGA CGA TCG GAG GTG GCA GAA CTC GTA A	GTG ACT GGA GTT CAG ACG TGT GCT CTT CCG ATC TTT CCG TTC TCT CTC TCT CCA	GGAGGTGGCAGAACTCGTAAAATAGCTGGACACACACAGGAAGTGTTTTTGGAGGATAGAGAGAAATTCATTGAGGAAGAGAGGAGGAGAAAAACTGGAGAACCTCGATAAGACGATGGAGAGAGAGAGAACGGAA	37, 89, 95, 112	NC_056441.1:38673256-38673391	NA	NC_037109.1:29671040-29671175	NA	NA	GGAGGTGGCAGAACTCGTAAAATAGCTGGACACACACAGGAAGTGTTTTTGGAGGATAGAGAGAAATTCATTGAGGAAGAGAGGAGGAGAAAAACTGGAGAACCTCGATAAGACGATGGAGAGAGAGAGAACGGAA	37, 89, 95, 112	dilute 1:1.5
Ots_mhap058_13_39744969	13	39744969	Microhap	Thompson et al. 2020	tag_id_2_321	CGA CAG GTT CAG AGT TCT ACA GTC CGA CGA TCT GGT GGG ACT GTT TAT TCA TGT	GTG ACT GGA GTT CAG ACG TGT GCT CTT CCG ATC TAC CCT TGA ATG AGT AGG TGT ACA	TGGTGGGACTGTTTATTCATGTATGAAGCTGTTATTCAATGTGTTTTTATGGGCTCATAGCAGTACGGCCAAAGTCACTGTTTAAAAAAATATATACATACAGTACTGGTCTAAAGTTTGTACACCTACTCATTCAAGGGT	42, 53, 66, 73, 106, 110, 130, 134	NC_056441.1:39744969-39745109	NA	NC_037109.1:30728850-30728990	NA	NA	TGGTGGGACTGTTTATTCATGTATGAAGCTGTTATTCAATGTGTTTTTATGGGCTCATAGCAGTACGGCCAAAGTCACTGTTTAAAAAAATATATACATACAGTACTGGTCTAAAGTTTGTACACCTACTCATTCAAGGGT	42, 53, 66, 73, 106, 110, 130, 134	enrich 3:1
Ots_scon042_13_40125546	13	40125546	SNPtype	Clemento et al. 2014	Ots_mybp-85	CGA CAG GTT CAG AGT TCT ACA GTC CGA CGA TCA CGT GGG CGA GAG CAT GTA	GTG ACT GGA GTT CAG ACG TGT GCT CTT CCG ATC TCA AGG GAT GTG ACA AAT TAA TCA AAC A	CAAGGGATGTGACAAATTAATCAAACACATAATACAATTGTTTGAGAGAGAATTTGCAAAACTACATGCTCTCGCCCACGT	34, 58, 62	NC_056441.1:40125546-40125626	NA	NC_037109.1:31783998-31784078	NA	NA	CAAGGGATGTGACAAATTAATCAAACACATAATACAATTGTTTGAGAGAGAATTTGCAAAACTACATGCTCTCGCCCACGT	34, 58, 62	enrich 1.75:1
Ots_mhap059_13_46503417	13	46503417	Microhap	Thompson et al. 2020	tag_id_275	CGA CAG GTT CAG AGT TCT ACA GTC CGA CGA TCG TGT TGG TAG GGT TCA CAC AC	GTG ACT GGA GTT CAG ACG TGT GCT CTT CCG ATC TCC ATC TTT GAC CAT GCC ACA	GTGTTGGTAGGGTTCACACACAATAGCTGAATTTGCAGAGCTAGCGAGCAAACCGATGGCGCAAACTAAAGCAAACATTAGCTAGCAAGCTAGCTAGCAACTATTCCATTTATGTGGCATGGTCAAAGATGG	72, 100	NC_056441.1:46503417-46503548	NA	NC_037109.1:36252563-36252694	NA	NA	GTGTTGGTAGGGTTCACACACAATAGCTGAATTTGCAGAGCTAGCGAGCAAACCGATGGCGCAAACTAAAGCAAACATTAGCTAGCAAGCTAGCTAGCAACTATTCCATTTATGTGGCATGGTCAAAGATGG	72, 100	Normal
Ots_mhap060_14_09424912	14	9424912	Microhap	Thompson et al. 2020	tag_id_1276	CGA CAG GTT CAG AGT TCT ACA GTC CGA CGA TCC AAT CAC TGG CCT TGC TGC	GTG ACT GGA GTT CAG ACG TGT GCT CTT CCG ATC TTA CTC CAT TCC ACT CCC CAG	CAATCACTGGCCTTGCTGCTGTAGCGTCTTTTCCGCCCTCTGGTCCTCGAAGGAGGGAGTGTGATTCTGTGCCTTACACTGATTGAGTCAAAGAAATATTACTGGGGAGTGGAATGGAGTA	25, 98, 100	NC_056442.1:9424912-9425032	NA	NC_037110.1:8182942-8183062	NA	NA	CAATCACTGGCCTTGCTGCTGTAGCGTCTTTTCCGCCCTCTGGTCCTCGAAGGAGGGAGTGTGATTCTGTGCCTTACACTGATTGAGTCAAAGAAATATTACTGGGGAGTGGAATGGAGTA	25, 98, 100	dilute 1:3.2
Ots_mhap061_14_42651215	14	42651215	Microhap	Thompson et al. 2020	tag_id_251	CGA CAG GTT CAG AGT TCT ACA GTC CGA CGA TCT AGT GCA CTG CTT TTG ACC A	GTG ACT GGA GTT CAG ACG TGT GCT CTT CCG ATC TTG TTA GAT TCT GCT GCT GGG A	TAGTGCACTGCTTTTGACCAAAGCCCTGGTTTAACAGAGTGCACTACATAGGAAATCGGGTGCAATTTGGGACAACGAAGACCGGTGAGCATGACGTGAGAATGACTTCCCAGCAGCAGAATCTAACA	21, 79, 95	NC_056442.1:42651215-42651342	NA	NC_037110.1:45080536-45080663	NA	NA	TAGTGCACTGCTTTTGACCAAAGCCCTGGTTTAACAGAGTGCACTACATAGGAAATCGGGTGCAATTTGGGACAACGAAGACCGGTGAGCATGACGTGAGAATGACTTCCCAGCAGCAGAATCTAACA	21, 79, 95	Normal
Ots_scon043_15_03971044	15	3971044	SNPtype	Clemento et al. 2014	Ots_104063-132	CGA CAG GTT CAG AGT TCT ACA GTC CGA CGA TCC GAA AGT AAG TAG CGT TAC TGG T	GTG ACT GGA GTT CAG ACG TGT GCT CTT CCG ATC TAA GGA CGA TGT TGA AGT CAA CC	CGAAAGTAAGTAGCGTTACTGGTGTTATAAACGTTAGCTAGCTATGTGCTAAGGACGAAAGGTTGACTTCAACATCGTCCTT	26, 49, 51, 52	NC_056443.1:3971044-3971125	NA	NC_037111.1:2747218-2747299	NA	NA	CGAAAGTAAGTAGCGTTACTGGTGTTATAAACGTTAGCTAGCTATGTGCTAAGGACGAAAGGTTGACTTCAACATCGTCCTT	26, 49, 51, 52	Normal
Ots_scon044_15_09463688	15	9463688	SNPtype	Clemento et al. 2014	Ots_124774-477	CGA CAG GTT CAG AGT TCT ACA GTC CGA CGA TCG GCC AAA TAA AAA CAA AGC ATG AAC ACA	GTG ACT GGA GTT CAG ACG TGT GCT CTT CCG ATC TCC ATT CCA ATA GTA CCA CCG C	CCATTCCAATAGTACCACCGCCATCTGATATATTTTTGTGTTCATGCTTTGTTTTTATTTGGCC	23, 28, 34	NC_056443.1:9463688-9463751	NA	NC_037111.1:10921396-10921459	NA	NA	CCATTCCAATAGTACCACCGCCATCTGATATATTTTTGTGTTCATGCTTTGTTTTTATTTGGCC	23, 28, 34	Normal
Ots_scon045_15_16260319	15	16260319	SNPtype	Clemento et al. 2014	Ots_102801-308	CGA CAG GTT CAG AGT TCT ACA GTC CGA CGA TCG GCC AGT TTT CTG GAC CCA AA	GTG ACT GGA GTT CAG ACG TGT GCT CTT CCG ATC TTG GGA ATT GAC AGG TGT TTT TAG C	TGGGAATTGACAGGTGTTTTTAGCAGAACTGAAAGGGACAGTTTCGCAGACGAAGATTGATCCCATACTAATAGACTAAAACACATCTTCAGTTAAGCATCTTTGGGTCCAGAAAACTGGCC	29, 34, 38, 45, 46, 87	NC_056443.1:16260319-16260440	NA	NC_037111.1:19904321-19904442	NA	NA	TGGGAATTGACAGGTGTTTTTAGCAGAACTGAAAGGGACAGTTTCGCAGACGAAGATTGATCCCATACTAATAGACTAAAACACATCTTCAGTTAAGCATCTTTGGGTCCAGAAAACTGGCC	29, 34, 38, 45, 46, 87	enrich 1.5:1
Ots_scon046_15_19381451	15	19381451	SNPtype	Clemento et al. 2014	Ots_104569-86	CGA CAG GTT CAG AGT TCT ACA GTC CGA CGA TCG GCC GGA GGG ATC ACG TC	GTG ACT GGA GTT CAG ACG TGT GCT CTT CCG ATC TAC CTC CAC TTT CTT CCT GTC C	ACCTCCACTTTCTTCCTGTCCTGCATGTTGTTCACGTTGTCCGAGATGGTCGCAGATGCCGACGTGATCCCTCCGGCC	39, 54, 57	NC_056443.1:19381451-19381528	NA	NC_037111.1:23085722-23085799	NA	NA	ACCTCCACTTTCTTCCTGTCCTGCATGTTGTTCACGTTGTCCGAGATGGTCGCAGATGCCGACGTGATCCCTCCGGCC	39, 54, 57	enrich 2:1
Ots_mhap062_15_25679743	15	25679743	Microhap	Thompson et al. 2020	tag_id_430	CGA CAG GTT CAG AGT TCT ACA GTC CGA CGA TCA CCA CTC CCG TAT ATA GTA GCT	GTG ACT GGA GTT CAG ACG TGT GCT CTT CCG ATC TAA ACA CAC GCC AGC AAC G	ACCACTCCCGTATATAGTAGCTTACATAACCTTTTTACATAACCATTTTTTTCTGAACACTGTCCTTTCTACTCGGCGTTGCTTACTGTGTTTGCTGTTACAGTATGGCCACCCGGAGTGGATTGGCCCGTTGCTGGCGTGTGTTT	30, 78, 111	NC_056443.1:25679743-25679888	NA	NC_037111.1:29987928-29988073	NA	NA	ACCACTCCCGTATATAGTAGCTTACATAACCTTTTTACATAACCATTTTTTTCTGAACACTGTCCTTTCTACTCGGCGTTGCTTACTGTGTTTGCTGTTACAGTATGGCCACCCGGAGTGGATTGGCCCGTTGCTGGCGTGTGTTT	30, 78, 111	Normal
Ots_mhap063_15_31506472	15	31506472	Microhap	Thompson et al. 2020	tag_id_2_1693	CGA CAG GTT CAG AGT TCT ACA GTC CGA CGA TCA GCT TGC CTT CAT TAC TGC TG	GTG ACT GGA GTT CAG ACG TGT GCT CTT CCG ATC TGT GTG AAG AGG TTG ACG TTC A	AGCTTGCCTTCATTACTGCTGGCTCTAAAATAACCCGGATGAGTAATGCACAACAAAAATATTTTACAATCGAATTAGGATACGCTTAAATGAACGTCAACCTCTTCACAC	36, 39	NC_056443.1:31506472-31506582	NA	NW_020129216.1:210017-210127	NA	NA	AGCTTGCCTTCATTACTGCTGGCTCTAAAATAACCCGGATGAGTAATGCACAACAAAAATATTTTACAATCGAATTAGGATACGCTTAAATGAACGTCAACCTCTTCACAC	36, 39	enrich 2:1
Ots_mhap064_15_33672857	15	33672857	Microhap	Thompson et al. 2020	tag_id_381	CGA CAG GTT CAG AGT TCT ACA GTC CGA CGA TCG CCT GCG ATT TCT ATA GGG C	GTG ACT GGA GTT CAG ACG TGT GCT CTT CCG ATC TAG CAT TTC TTA GCT GAC AAA CA	GCCTGCGATTTCTATAGGGCTATTATTATTGGGAAACATGATGTACTTGTCATGGGTTCCTATTCACACAGTATTCCTGTATTTTTAATGGCGTGTTTATACAGGTAAATTATCTGTTGTTTGTCAGCTAAGAAATGCT	52, 59, 96	NC_056443.1:33672857-33672995	NA	NC_037111.1:37442492-37442630	NA	NA	GCCTGCGATTTCTATAGGGCTATTATTATTGGGAAACATGATGTACTTGTCATGGGTTCCTATTCACACAGTATTCCTGTATTTTTAATGGCGTGTTTATACAGGTAAATTATCTGTTGTTTGTCAGCTAAGAAATGCT	52, 59, 96	enrich 2.5:1
Ots_mhap065_15_37602330	15	37602330	Microhap	Thompson et al. 2020	tag_id_2_1158	CGA CAG GTT CAG AGT TCT ACA GTC CGA CGA TCG CTT CAA CGC CTC TCA TAC A	GTG ACT GGA GTT CAG ACG TGT GCT CTT CCG ATC TCG TTA ATG AAG CGA CAC CCC	GCTTCAACGCCTCTCATACACAGCATCAGCTATCCAGGGTTTACAAGGAGAGAAAAACCTGTCGGCGAGGTTCTCTTCTGCACTGTTCAACCAATACAGCAAATGTCGATGAGTAAAATGGGGTGTCGCTTCATTAACG	23, 45, 50, 74, 82	NC_056443.1:37602330-37602468	NA	NW_020129761.1:27169-27307	NA	NA	GCTTCAACGCCTCTCATACACAGCATCAGCTATCCAGGGTTTACAAGGAGAGAAAAACCTGTCGGCGAGGTTCTCTTCTGCACTGTTCAACCAATACAGCAAATGTCGATGAGTAAAATGGGGTGTCGCTTCATTAACG	23, 45, 50, 74, 82	Normal
Ots_mhap066_16_09752947	16	9752947	Microhap	Thompson et al. 2020	tag_id_2_978	CGA CAG GTT CAG AGT TCT ACA GTC CGA CGA TCT TCG GTG CAT AGA ACT ATT TGA	GTG ACT GGA GTT CAG ACG TGT GCT CTT CCG ATC TCG ATG TCT TAA TTG CGA TTG TGC	TTCGGTGCATAGAACTATTTGATATACAACAATTTATCGTTCGATTGTTGTTCACATGATAGTTTCAATCTTTCAAGCACAATCGCAATTAAGACATCG	35, 55, 97	NC_056444.1:9752947-9753045	NA	NC_037112.1:2733596-2733694	NA	NA	TTCGGTGCATAGAACTATTTGATATACAACAATTTATCGTTCGATTGTTGTTCACATGATAGTTTCAATCTTTCAAGCACAATCGCAATTAAGACATCG	35, 55, 97	enrich 2:1
Ots_mhap067_16_10421524	16	10421524	Microhap	Thompson et al. 2020	tag_id_1191	CGA CAG GTT CAG AGT TCT ACA GTC CGA CGA TCT CCT AAA GTA ACA TTT CCC AAC A	GTG ACT GGA GTT CAG ACG TGT GCT CTT CCG ATC TAG AGA ATC ACA CAA AGT CCC A	TCCTAAAGTAACATTTCCCAACATGTTTCTACTGCATTTTAAACCTGAGGGAAAAATATATCCACAATAGCAAATCTCATTTAATCTCAGATTCGCTGTGTACTTTAATTTGGGACTTTGTGTGATTCTCT	29, 87, 105, 110	NC_056444.1:10421524-10421654	NC_056444.1:9915637-9915767	NC_037112.1:2824612-2824742	NA	Secondary potential amplicon location identified in V2 but not V1 genome	TCCTAAAGTAACATTTCCCAACATGTTTCTACTGCATTTTAAACCTGAGGGAAAAATATATCCACAATAGCAAATCTCATTTAATCTCAGATTCGCTGTGTACTTTAATTTGGGACTTTGTGTGATTCTCT	29, 87, 105, 110	enrich 2:1
Ots_mhap068_16_19318682	16	19318682	Microhap	Thompson et al. 2020	tag_id_542	CGA CAG GTT CAG AGT TCT ACA GTC CGA CGA TCG CTG TCT TCA TCA TGG CTC A	GTG ACT GGA GTT CAG ACG TGT GCT CTT CCG ATC TAT GTC CCT CTG CAA CCA AAC	GCTGTCTTCATCATGGCTCACAACAAGATGGCTGTTCTTTCTTTGTGTGTCTCCCTCTGTACTCTCTGAAAAGCAGGGAAAGAATTAGTATTTCTTATGTATGGAGTTTGGTTGCAGAGGGACAT	32, 33, 50	NC_056444.1:19318682-19318806	NA	NW_020142580.1:378025-378149	NA	NA	GCTGTCTTCATCATGGCTCACAACAAGATGGCTGTTCTTTCTTTGTGTGTCTCCCTCTGTACTCTCTGAAAAGCAGGGAAAGAATTAGTATTTCTTATGTATGGAGTTTGGTTGCAGAGGGACAT	32, 33, 50	Normal
Ots_wrap003_16_36409831	16	36409831	WRAP	This study	NC_037112.1:24542569-24542869	CGA CAG GTT CAG AGT TCT ACA GTC CGA CGA TCC CCC TCT CTC TCC CCA TAT C	GTG ACT GGA GTT CAG ACG TGT GCT CTT CCG ATC TAG TGG GAC CGC TAG AAA GTG	cccctctctctccccatatcaATCTCTATCTTTATAtacttctcactctctctccctccctcctctcacactcTACCACACTTTCTAGCGGtcccact	49, 63, 70	NC_056444.1:36409831-36409928	NA	NC_037112.1:24542671-24542768	NA	NA	acactcCAACACGGCTCCTATCAATCACGCTGGCTGGGACCTCCTGGGATTACTGGACATCCATGATTGGGATGCCttgtctctctgctactctcgctcacccccctctctctccccatatcaATCTCTATCTTTATAtacttctcactctctctccctccctcctctcacactcTACCACACTTTCTAGCGGtcccactctttccctctccctctctctgggggaTAGAGGACCCTGACAAATGAGTCTCCTGCGACTGGCTGTCAATCAATACATCAAACTACAGTTTAGAGCCAGTTC	151, 165, 172	dilute 1:3.5
Ots_scon047_16_41265618	16	41265618	SNPtype	Clemento et al. 2014	Ots_117242-136	CGA CAG GTT CAG AGT TCT ACA GTC CGA CGA TCA CCT CCT GGT CCT CCC TGT	GTG ACT GGA GTT CAG ACG TGT GCT CTT CCG ATC TAG ACA GAA ATA GTG ACA GGA GAC A	AGACAGAAATAGTGACAGGAGACAGAAAGAGACATTTGAGGTCAAGTTATGTGCTGTATAGCTTCAATAGTAGATAGAGACAGGGAGGACCAGGAGGT	45, 60, 67	NC_056444.1:41265618-41265715	NA	NC_037112.1:29941899-29941996	NA	NA	AGACAGAAATAGTGACAGGAGACAGAAAGAGACATTTGAGGTCAAGTTATGTGCTGTATAGCTTCAATAGTAGATAGAGACAGGGAGGACCAGGAGGT	45, 60, 67	Normal
Ots_scon048_16_41583413	16	41583413	SNPtype	Clemento et al. 2014	Ots_unk_526	CGA CAG GTT CAG AGT TCT ACA GTC CGA CGA TCT GCT GTA GTT GTC TAC AGA GGA GTC T	GTG ACT GGA GTT CAG ACG TGT GCT CTT CCG ATC TAC TCC TCC CCC TTT TCC AC	TGCTGTAGTTGTCTACAGAGGAGTCTGTATTGAGGGGAAGGGTTTCAGACTGGAATGTTGAAAAATCAGCTGATGTGGAAAAGGGGGAGGAGT	49	NC_056444.1:41583413-41583505	NA	NC_037112.1:30269196-30269288	NA	NA	TGCTGTAGTTGTCTACAGAGGAGTCTGTATTGAGGGGAAGGGTTTCAGACTGGAATGTTGAAAAATCAGCTGATGTGGAAAAGGGGGAGGAGT	49	dilute 1:1.5
Ots_mhap069_16_52637329	16	52637329	Microhap	Thompson et al. 2020	tag_id_186	CGA CAG GTT CAG AGT TCT ACA GTC CGA CGA TCC GGC TGA TAT ATC TGT ACA GGC	GTG ACT GGA GTT CAG ACG TGT GCT CTT CCG ATC TAA AAC GTG CAC CCA TAT GT	CGGCTGATATATCTGTACAGGCTTTAACTGTTGTAAAGAGAAAAAAAATGAAGATTTGTGAATAAGGCCTCAGTGGCTCGAAAACCATCATCTAGCCTGGGGGTATGCATTCTTTCCCTCCTATGGCACATATGGGTGCACGTTTT	58, 69, 80, 144	NC_056444.1:52637329-52637473	NA	NC_037112.1:41692761-41692905	NW_020128812.1:1924299-1924443	Alternate genome locations in V1 genome were resolved to a single location when maped to V2 genome.	CGGCTGATATATCTGTACAGGCTTTAACTGTTGTAAAGAGAAAAAAAATGAAGATTTGTGAATAAGGCCTCAGTGGCTCGAAAACCATCATCTAGCCTGGGGGTATGCATTCTTTCCCTCCTATGGCACATATGGGTGCACGTTTT	58, 69, 80, 144	Normal
Ots_scon049_17_08781484	17	8781484	SNPtype	Clemento et al. 2014	Ots_SWS1op-182	CGA CAG GTT CAG AGT TCT ACA GTC CGA CGA TCG TCA TCA TAA GAA CAA CAA TAA CAA AAA TGT ACT TTA ACG	GTG ACT GGA GTT CAG ACG TGT GCT CTT CCG ATC TAC ATC GAA CAC AAG AAC GAG TTT	ACATCGAACACAAGAACGAGTTTGCATGCAAATAATCAGAAGAGTAAAAAATGAAACGTTAAAGTACATTTTTGTTATTGTTGTTCTTATGATGAC	33, 38, 52, 56	NC_056445.1:8781484-8781579	NA	NC_037113.1:8656120-8656215	NA	NA	ACATCGAACACAAGAACGAGTTTGCATGCAAATAATCAGAAGAGTAAAAAATGAAACGTTAAAGTACATTTTTGTTATTGTTGTTCTTATGATGAC	33, 38, 52, 56	enrich 2:1
Ots_scon050_17_13921807	17	13921807	SNPtype	Clemento et al. 2014	Ots_129170-683	CGA CAG GTT CAG AGT TCT ACA GTC CGA CGA TCA CAG CTA GGA GTT CTC AAA AGG GTT	GTG ACT GGA GTT CAG ACG TGT GCT CTT CCG ATC TGA GAC TCA TAG AAC CCT ATG GGA	GAGACTCATAGAACCCTATGGGAACTCGTAGAACTATATTAGAACTCGTAGAACTATATTAGAACTCATAGAACCCTTTTGAGAACTCCTAGCTGT	27, 28, 48, 51, 60, 62	NC_056445.1:13921807-13921902	NA	NC_037104.1:47390768-47390863	NA	NA	GAGACTCATAGAACCCTATGGGAACTCGTAGAACTATATTAGAACTCGTAGAACTATATTAGAACTCATAGAACCCTTTTGAGAACTCCTAGCTGT	27, 28, 48, 51, 60, 62	Normal
Ots_mhap070_18_15451213	18	15451213	Microhap	Thompson et al. 2020	tag_id_600	CGA CAG GTT CAG AGT TCT ACA GTC CGA CGA TCG ACG TTG ATC TGA CGT CTG TG	GTG ACT GGA GTT CAG ACG TGT GCT CTT CCG ATC TGG TCA TTT TTA GGC AAA AAC AAA	GACGTTGATCTGACGTCTGTGCCCAGTGGGGAAGATCTTCAGAAAATAGATTGTTTTAATTGTGTGGCTTTGTGCATCATAGTTTGGTCAAGAAAGAGGATAGATATTTGTTTTTGCCTAAAAATGACC	49, 64, 92	NC_056446.1:15451213-15451341	NA	NC_037114.1:15093209-15093337	NA	NA	GACGTTGATCTGACGTCTGTGCCCAGTGGGGAAGATCTTCAGAAAATAGATTGTTTTAATTGTGTGGCTTTGTGCATCATAGTTTGGTCAAGAAAGAGGATAGATATTTGTTTTTGCCTAAAAATGACC	49, 64, 92	enrich 2:1
Ots_scon051_18_24158022	18	24158022	SNPtype	Clemento et al. 2014	Ots_123921-111	CGA CAG GTT CAG AGT TCT ACA GTC CGA CGA TCG CTG AGA GGG CTG CTG CT	GTG ACT GGA GTT CAG ACG TGT GCT CTT CCG ATC TAG CAT GGC GCT TGC AC	GCTGAGAGGGCTGCTGCTCCAGCTGTGAGATAATATATGCCATTTAGCAGAGTCATGTGTGCATACATTAGTCATGTAGAGGTGCAAGCGCCATGCT	20, 37, 40, 42, 80	NC_056446.1:24158022-24158118	NA	NC_037114.1:24755275-24755371	NC_037114.1:22059192-22059288	Alternate genome locations in V1 genome were resolved to a single location when maped to V2 genome.	GCTGAGAGGGCTGCTGCTCCAGCTGTGAGATAATATATGCCATTTAGCAGAGTCATGTGTGCATACATTAGTCATGTAGAGGTGCAAGCGCCATGCT	20, 37, 40, 42, 80	dilute 1:1.5
Ots_scon052_18_32018111	18	32018111	SNPtype	Clemento et al. 2014	Ots_S71-336	CGA CAG GTT CAG AGT TCT ACA GTC CGA CGA TCG CTA GCA GCC ATG CCA TCA TAA A	GTG ACT GGA GTT CAG ACG TGT GCT CTT CCG ATC TCA AAC GTT AGC TAG CTA ATG TTA AGT	GCTAGCAGCCATGCCATCATAAACAACCTAACAAGTAACTATTGCATCAAACAATGTACAGGAGATAAGGTCGCATGTTCCAAGTTAACTACTTAACATTAGCTAGCTAACGTTTG	68	NC_056446.1:32018111-32018226	NA	NC_037114.1:33195577-33195692	NA	NA	GCTAGCAGCCATGCCATCATAAACAACCTAACAAGTAACTATTGCATCAAACAATGTACAGGAGATAAGGTCGCATGTTCCAAGTTAACTACTTAACATTAGCTAGCTAACGTTTG	68	enrich 3:1
Ots_mhap071_18_36182429	18	36182429	Microhap	Thompson et al. 2020	tag_id_2_1382	CGA CAG GTT CAG AGT TCT ACA GTC CGA CGA TCC TAG TGG ACG CCC TAG GAA C	GTG ACT GGA GTT CAG ACG TGT GCT CTT CCG ATC TAA CTG ATA TGT TAT GCA AAA CCC	CTAGTGGACGCCCTAGGAACTGCAATATGGGAGGATTTCGCCTCATAATTAACATGACTGCAATTGAAAACAGTGGTAGGCTGAATTTTTTTGGGGGGGATGGTTTGTCCTCGGGGTTTTGCATAACATATCAGTT	92, 118, 131	NC_056446.1:36182429-36182564	NA	NW_020129213.1:172272-172407	NA	NA	CTAGTGGACGCCCTAGGAACTGCAATATGGGAGGATTTCGCCTCATAATTAACATGACTGCAATTGAAAACAGTGGTAGGCTGAATTTTTTTGGGGGGGATGGTTTGTCCTCGGGGTTTTGCATAACATATCAGTT	92, 118, 131	enrich 1.5:1
Ots_mhap072_19_00235863	19	235863	Microhap	Thompson et al. 2020	tag_id_1243	CGA CAG GTT CAG AGT TCT ACA GTC CGA CGA TCC ACT TCT TTA TGG GTA GCT GCA	GTG ACT GGA GTT CAG ACG TGT GCT CTT CCG ATC TAT CTG ACT CAC CAC CAC CAC	CACTTCTTTATGGGTAGCTGCAAGCCATGGGTTACCCAGATGTTTCTTCTATTACATATTCACTAATCCTGATTCAACATTTTCCGGGGTGCACAAATTGTGCATGGGTGTGTACTTTTGTGGTGGTGGTGAGTCAGAT	63, 71, 75	NC_056447.1:235863-235998	NA	NC_037115.1:2049467-2049602	NA	NA	CACTTCTTTATGGGTAGCTGCAAGCCATGGGTTACCCAGATGTTTCTTCTATTACATATTCACTAATCCTGATTCAACATTTTCCGGGGTGCACAAATTGTGCATGGGTGTGTACTTTTGTGGTGGTGGTGAGTCAGAT	63, 71, 75	dilute 1:1.5
Ots_mhap073_19_03686095	19	3686095	Microhap	Thompson et al. 2020	tag_id_1872	CGA CAG GTT CAG AGT TCT ACA GTC CGA CGA TCT GGA CTG GAC TCT TAG CTG C	GTG ACT GGA GTT CAG ACG TGT GCT CTT CCG ATC TCC CGC CAG ATA ATC AAC AGC	TGGACTGGACTCTTAGCTGCCTTACGTAACGGTCGGATGGCGGCGTGTTTGACGCCGTTTCCGGAGCGGTCTGGGGGCCGTGCGGTCCAGTGACCTCCAATGTGTTCACAGACATATGACATACAGCTGTTGATTATCTGGCGGG	35, 76, 85, 111, 137	NC_056447.1:3686095-3686239	NA	NC_037115.1:5590687-5590831	NA	NA	TGGACTGGACTCTTAGCTGCCTTACGTAACGGTCGGATGGCGGCGTGTTTGACGCCGTTTCCGGAGCGGTCTGGGGGCCGTGCGGTCCAGTGACCTCCAATGTGTTCACAGACATATGACATACAGCTGTTGATTATCTGGCGGG	35, 76, 85, 111, 137	Normal
Ots_mhap074_19_07050017	19	7050017	Microhap	Thompson et al. 2020	tag_id_2_40	CGA CAG GTT CAG AGT TCT ACA GTC CGA CGA TCC CCT GAT TGG CTT TGG GG	GTG ACT GGA GTT CAG ACG TGT GCT CTT CCG ATC TCG CTC AGC CTT CTC TCT TCA	CCCTGATTGGCTTTGGGGTCTGTGTTATTAAAGAATAACATCAGCTGCTAACATTTGGTGCCGTGACCTGGATGAATTGGTCTGAACAACAAGAAAAAACTCAACTGTGTGTTGATCCTGAAGAGAGAAGGCTGAGCG	19, 114	NC_056447.1:7050017-7050154	NA	NC_037115.1:8888367-8888504	NA	NA	CCCTGATTGGCTTTGGGGTCTGTGTTATTAAAGAATAACATCAGCTGCTAACATTTGGTGCCGTGACCTGGATGAATTGGTCTGAACAACAAGAAAAAACTCAACTGTGTGTTGATCCTGAAGAGAGAAGGCTGAGCG	19, 114	dilute 1:1.5
Ots_scon053_19_07690242	19	7690242	SNPtype	Clemento et al. 2014	Ots_CD59-2	CGA CAG GTT CAG AGT TCT ACA GTC CGA CGA TCA ACT TTG GAT AAG AGT GTC TTA TAT GAC TAA	GTG ACT GGA GTT CAG ACG TGT GCT CTT CCG ATC TAG ATT TAA ATG TAC ATG TTA CCC AGC T	AACTTTGGATAAGAGTGTCTTATATGACTAAAATGTCATGTAAATATAAGTTTGCTATAGACTTTTAGCTGGGTAACATGTACATTTAAATCT	55, 61	NC_056447.1:7690242-7690334	NA	NC_037115.1:9550673-9550765	NA	NA	AACTTTGGATAAGAGTGTCTTATATGACTAAAATGTCATGTAAATATAAGTTTGCTATAGACTTTTAGCTGGGTAACATGTACATTTAAATCT	55, 61	enrich 1.75:1
Ots_mhap075_19_12460365	19	12460365	Microhap	Thompson et al. 2020	tag_id_2_188	CGA CAG GTT CAG AGT TCT ACA GTC CGA CGA TCT GCG TGT TGA AGT GTA GCT G	GTG ACT GGA GTT CAG ACG TGT GCT CTT CCG ATC TAA ACG GGT CCA GGT CGC T	TGCGTGTTGAAGTGTAGCTGTTTTTTCTGTCTTGACACAGTTGATTTGTAGTAGGGACATAGATTGTTTGCAACGATCACCGTCTGTCCCTCGCCAGCGACCTGGACCCGTTT	45, 53, 81	NC_056447.1:12460365-12460477	NA	NC_037115.1:14672412-14672524	NA	NA	TGCGTGTTGAAGTGTAGCTGTTTTTTCTGTCTTGACACAGTTGATTTGTAGTAGGGACATAGATTGTTTGCAACGATCACCGTCTGTCCCTCGCCAGCGACCTGGACCCGTTT	45, 53, 81	dilute 1:1.5
Ots_mhap076_19_21708672	19	21708672	Microhap	Thompson et al. 2020	tag_id_2_953	CGA CAG GTT CAG AGT TCT ACA GTC CGA CGA TCG GAG ATC CGG GGC TAT GC	GTG ACT GGA GTT CAG ACG TGT GCT CTT CCG ATC TCA TCC ACT GTA ACG TAC GAC T	GGAGATCCGGGGCTATGCGTGTGTATGTCCTACGTCAAACTGCTCTCCAAATTCGCTACAACGCCGCTATTTCACTCATTACAAATTGAGTGCCCCAACCTGTAGACTAGTCGTACGTTACAGTGGATG	20, 42, 66, 90, 101, 106	NC_056447.1:21708672-21708800	NA	NC_037115.1:21554224-21554352	NA	NA	GGAGATCCGGGGCTATGCGTGTGTATGTCCTACGTCAAACTGCTCTCCAAATTCGCTACAACGCCGCTATTTCACTCATTACAAATTGAGTGCCCCAACCTGTAGACTAGTCGTACGTTACAGTGGATG	20, 42, 66, 90, 101, 106	enrich 1.5:1
Ots_mhap077_19_31688140	19	31688140	Microhap	Thompson et al. 2020	tag_id_2_859	CGA CAG GTT CAG AGT TCT ACA GTC CGA CGA TCC CTG ACC CTT CCA ACT GTG T	GTG ACT GGA GTT CAG ACG TGT GCT CTT CCG ATC TCG CAA TAG TGT CCG CCA TTT	CCTGACCCTTCCAACTGTGTATAGGACAATCCCAGGTTCAGTAAATTAGTTGTCGCTTTTATGCTGGAGATTGGAGCAAGACAGAAAAGGATTCTCACATATTTTAAATCAAAATGGCGGACACTATTGCG	52, 63	NC_056447.1:31688140-31688270	NA	NC_037115.1:31811981-31812111	NA	NA	CCTGACCCTTCCAACTGTGTATAGGACAATCCCAGGTTCAGTAAATTAGTTGTCGCTTTTATGCTGGAGATTGGAGCAAGACAGAAAAGGATTCTCACATATTTTAAATCAAAATGGCGGACACTATTGCG	52, 63	Normal
Ots_mhap078_20_03804523	20	3804523	Microhap	Thompson et al. 2020	tag_id_1144	CGA CAG GTT CAG AGT TCT ACA GTC CGA CGA TCA CCA GTC CGT CAG GAT CAA C	GTG ACT GGA GTT CAG ACG TGT GCT CTT CCG ATC TTG ATG GAC AGG CCC TTA TGT	ACCAGTCCGTCAGGATCAACCTTCAGTCTTCGCTTCTCCTAGCATTCCAAGGGTTCAGGTTCTTGGAGGGCGGTAGAGGAGTAGGGGTGGGGACCAACCGGCTGGCTAACATAAGGGCCTGTCCATCA	35, 77	NC_056448.1:3804523-3804650	NA	NC_037116.1:4560177?-456019??	NA	When mapped to V1 genome BLAT mapped this locus to NC_037116.1:45601773-45601925, while BWA indicated a split alignment to NC_037116.1:45601772-45601804 and NC_037116.1:45601886-45601973. This uncertain mapping was resolved when mapped to V2 genome	ACCAGTCCGTCAGGATCAACCTTCAGTCTTCGCTTCTCCTAGCATTCCAAGGGTTCAGGTTCTTGGAGGGCGGTAGAGGAGTAGGGGTGGGGACCAACCGGCTGGCTAACATAAGGGCCTGTCCATCA	35, 77	Normal
Ots_mhap079_20_12339375	20	12339375	Microhap	Thompson et al. 2020	tag_id_1733	CGA CAG GTT CAG AGT TCT ACA GTC CGA CGA TCC CTT CAG AAC AAT ACA GCC CTG	GTG ACT GGA GTT CAG ACG TGT GCT CTT CCG ATC TGT TAC GCT CCC AAT GCA CTC	CCTTCAGAACAATACAGCCCTGCGAATGGTGTGTCCACCACCTATACTAGAACATACACATGCCTATCAACCGGAGTGCATTGGGAGCGTAAC	23, 45	NC_056448.1:12339375-12339467	NA	NC_037116.1:35117581-35117673	NA	NA	CCTTCAGAACAATACAGCCCTGCGAATGGTGTGTCCACCACCTATACTAGAACATACACATGCCTATCAACCGGAGTGCATTGGGAGCGTAAC	23, 45	Normal
Ots_mhap080_20_25674590	20	25674590	Microhap	Thompson et al. 2020	tag_id_2_1887	CGA CAG GTT CAG AGT TCT ACA GTC CGA CGA TCG GAA GTA AGA GAA ATA GGG GAG G	GTG ACT GGA GTT CAG ACG TGT GCT CTT CCG ATC TCA AGA TAA CAA AAC AAG AGC CTG	GGAAGTAAGAGAAATAGGGGAGGTAATTCATAACGTGATGGACTCCAGGTGAGTTCGATAAAGCTGAGGTCTGTCTGTAATAAAGATATTTTTTTGACCCCACATTCCAAAAAGCAAGTCCTGCAGGCTCTTGTTTTGTTATCTTG	43, 56, 79, 118, 123	NC_056448.1:25674590-25674735	NA	NC_037116.1:23067782-23067927	NC_037116.1:21412576-21412721	Alternate genome locations in V1 genome were resolved to a single location when maped to V2 genome.	GGAAGTAAGAGAAATAGGGGAGGTAATTCATAACGTGATGGACTCCAGGTGAGTTCGATAAAGCTGAGGTCTGTCTGTAATAAAGATATTTTTTTGACCCCACATTCCAAAAAGCAAGTCCTGCAGGCTCTTGTTTTGTTATCTTG	43, 56, 79, 118, 123	enrich 1.5:1
Ots_scon054_20_45928282	20	45928282	SNPtype	Clemento et al. 2014	Ots_AsnRS-60	CGA CAG GTT CAG AGT TCT ACA GTC CGA CGA TCG GAC CGA CGC CTC ACT GA	GTG ACT GGA GTT CAG ACG TGT GCT CTT CCG ATC TTG GTT TTT CAG GTC ATG GTT TCC	GGACCGACGCCTCACTGAGTCGGTGAGTCCCCGACCAGCAGAGATCTTACTCTCATGGAAACCATGACCTGAAAAACCA	32, 53, 56	NC_056448.1:45928282-45928360	NC_056448.1:46397242-46397320	NC_037105.1:2800000-2800078	NA	Secondary potential amplicon location identified in V2 but not V1 genome	GGACCGACGCCTCACTGAGTCGGTGAGTCCCCGACCAGCAGAGATCTTACTCTCATGGAAACCATGACCTGAAAAACCA	32, 53, 56	enrich 1.5:1
Ots_scon055_21_06327095	21	6327095	SNPtype	Clemento et al. 2014	Ots_AldoB4-183	CGA CAG GTT CAG AGT TCT ACA GTC CGA CGA TCA TGT CCC AGA GGG GGA AAT TGT	GTG ACT GGA GTT CAG ACG TGT GCT CTT CCG ATC TTT AGT TTT GTG CGT AAA GTC AGG T	TTAGTTTTGTGCGTAAAGTCAGGTAGTGTATACAGTAGCAGTACTGTGTGTCTATGACAATTTCCCCCTCTGGGACAT	34, 53, 55	NC_056449.1:6327095-6327172	NA	NC_037117.1:6477084-6477161	NA	NA	TTAGTTTTGTGCGTAAAGTCAGGTAGTGTATACAGTAGCAGTACTGTGTGTCTATGACAATTTCCCCCTCTGGGACAT	34, 53, 55	Normal
Ots_scon056_21_06330148	21	6330148	SNPtype	Clemento et al. 2014	Ots_AldB1-122	CGA CAG GTT CAG AGT TCT ACA GTC CGA CGA TCC TGG CCA TGG AGG ACT GGA	GTG ACT GGA GTT CAG ACG TGT GCT CTT CCG ATC TCA GGC CAC CAC TAC TTG C	CTGGCCATGGAGGACTGGATGAATGGGGTGGAAAGGGTGTTGGCGAAGTGGGTGTTGTATTTTCTCAGCAAGTAGTGGTGGCCTG	23, 33, 44, 51, 59	NC_056449.1:6330148-6330232	NA	NC_037117.1:6480131-6480215	NA	NA	CTGGCCATGGAGGACTGGATGAATGGGGTGGAAAGGGTGTTGGCGAAGTGGGTGTTGTATTTTCTCAGCAAGTAGTGGTGGCCTG	23, 33, 44, 51, 59	Normal
Ots_scon057_21_10893989	21	10893989	SNPtype	Clemento et al. 2014	Ots_105132-200	CGA CAG GTT CAG AGT TCT ACA GTC CGA CGA TCC AAG GCA ACC AGT TGA GTG GA	GTG ACT GGA GTT CAG ACG TGT GCT CTT CCG ATC TCA TGT CAA ACA CGA TGT ACT GAG G	CATGTCAAACACGATGTACTGAGGGCAGTGTCTGCAGGTTTTTATGCCACTCTTGTACTTTATTGATGAATTAAGGTCAATGATTATTAAGGAACTCCACTCAACTGGTTGCCTTG	46, 86	NC_056449.1:10893989-10894104	NA	NC_037117.1:11798973-11799088	NA	NA	CATGTCAAACACGATGTACTGAGGGCAGTGTCTGCAGGTTTTTATGCCACTCTTGTACTTTATTGATGAATTAAGGTCAATGATTATTAAGGAACTCCACTCAACTGGTTGCCTTG	46, 86	Normal
Ots_mhap081_21_11344019	21	11344019	Microhap	Thompson et al. 2020	tag_id_2_98	CGA CAG GTT CAG AGT TCT ACA GTC CGA CGA TCA GAG GAA ACA AAT CAC TGA CCA	GTG ACT GGA GTT CAG ACG TGT GCT CTT CCG ATC TAC CAC AAT CAC ATT CTC CCC A	AGAGGAAACAAATCACTGACCAAGGTTGCTTCGAATTGAGCACTAGTACACCGTAACTAAAGTGACATTAAAACTTACATCTTTATATCACAGGAGGTTGTTGGCACCTTAATTGGGGAGAATGTGATTGTGGT	33, 45, 53, 79	NC_056449.1:11344019-11344152	NA	NC_037117.1:12241108-12241241	NA	NA	AGAGGAAACAAATCACTGACCAAGGTTGCTTCGAATTGAGCACTAGTACACCGTAACTAAAGTGACATTAAAACTTACATCTTTATATCACAGGAGGTTGTTGGCACCTTAATTGGGGAGAATGTGATTGTGGT	33, 45, 53, 79	Normal
Ots_scon058_22_09128987	22	9128987	SNPtype	Clemento et al. 2014	Ots_123048-521	CGA CAG GTT CAG AGT TCT ACA GTC CGA CGA TCC CTC AAC AGT GCA CCT CCC	GTG ACT GGA GTT CAG ACG TGT GCT CTT CCG ATC TCA CCA AAC ACA CCC TTC CAT	CCTCAACAGTGCACCTCCCTTAATTAAACTACTGGAAGTACTGAGTTGGATGTGATGGCAGAGATTATGGAAGGGTGTGTTTGGTG	44	NC_056450.1:9128987-9129072	NA	NC_037118.1:9478436-9478521	NA	NA	CCTCAACAGTGCACCTCCCTTAATTAAACTACTGGAAGTACTGAGTTGGATGTGATGGCAGAGATTATGGAAGGGTGTGTTTGGTG	44	dilute 1:2
Ots_scon059_22_14067771	22	14067771	SNPtype	Clemento et al. 2014	Ots_CD63	CGA CAG GTT CAG AGT TCT ACA GTC CGA CGA TCC CCA TCA ACA TGC AGG CGA	GTG ACT GGA GTT CAG ACG TGT GCT CTT CCG ATC TCA CAA ATT TTG CAT GTT TTC TAA CTG TG	CACAAATTTTGCATGTTTTCTAACTGTGTTTTTGTGTTTTCAGATCATGGGCATCATATTCGCCTGCATGTTGATGGG	52	NC_056450.1:14067771-14067848	NA	NC_037118.1:14629681-14629758	NA	NA	CACAAATTTTGCATGTTTTCTAACTGTGTTTTTGTGTTTTCAGATCATGGGCATCATATTCGCCTGCATGTTGATGGG	52	Normal
Ots_scon060_22_15288100	22	15288100	SNPtype	Clemento et al. 2014	Ots_110551-64	CGA CAG GTT CAG AGT TCT ACA GTC CGA CGA TCG TTT CAG TTT CTG GGG ACG CT	GTG ACT GGA GTT CAG ACG TGT GCT CTT CCG ATC TGA ACT GTT AGA AAT GGA CAG ACA CA	GTTTCAGTTTCTGGGGACGCTCGGAACATTGGCTGGGTTTGACCTTGTGTCTGTCCATTTCTAACAGTTC	23	NC_056450.1:15288100-15288169	NA	NC_037118.1:15838294-15838363	NW_020142581.1:1270057-1270126	Alternate genome locations in V1 genome were resolved to a single location when maped to V2 genome.	GTTTCAGTTTCTGGGGACGCTCGGAACATTGGCTGGGTTTGACCTTGTGTCTGTCCATTTCTAACAGTTC	23	enrich 1.5:1
Ots_mhap082_22_35581634	22	35581634	Microhap	Thompson et al. 2020	tag_id_2_939	CGA CAG GTT CAG AGT TCT ACA GTC CGA CGA TCC GGC AAT AGC CTA TCC TTG A	GTG ACT GGA GTT CAG ACG TGT GCT CTT CCG ATC TGG GCC ACA AAC AGA CAA ATA A	CGGCAATAGCCTATCCTTGACAAGGATTGATGAGTTGTGCGTTCCGAGTTGTCGTTCTGCACACCACTGTTGTACTGCGCACCACTGTTGTACTGCACAATTATTTGTCTGTTTGTGGCCC	40, 49, 52, 95, 97, 110, 114	NC_056450.1:35581634-35581754	NA	NC_037118.1:34828530-34828650	NA	NA	CGGCAATAGCCTATCCTTGACAAGGATTGATGAGTTGTGCGTTCCGAGTTGTCGTTCTGCACACCACTGTTGTACTGCGCACCACTGTTGTACTGCACAATTATTTGTCTGTTTGTGGCCC	40, 49, 52, 95, 97, 110, 114	enrich 3:1
Ots_mhap083_24_18120751	24	18120751	Microhap	Thompson et al. 2020	tag_id_2_935	CGA CAG GTT CAG AGT TCT ACA GTC CGA CGA TCA CAT TTG AGA GGC GCT AGG T	GTG ACT GGA GTT CAG ACG TGT GCT CTT CCG ATC TAC GAG TGC CAA TTT ATG CTT GA	ACATTTGAGAGGCGCTAGGTGATGCGGTACGGAGCTCAATTTGGCCTCTGGGTCCCTCTGGAGACTCCGCGATTGCATCACAATATCCATACGGCGCCTCAGAATACATTTTCGGATCAAGCATAAATTGGCACTCGT	49, 99, 101, 114, 117	NC_056452.1:18120751-18120888	NA	NC_037120.1:10452648-10452785	NA	NA	ACATTTGAGAGGCGCTAGGTGATGCGGTACGGAGCTCAATTTGGCCTCTGGGTCCCTCTGGAGACTCCGCGATTGCATCACAATATCCATACGGCGCCTCAGAATACATTTTCGGATCAAGCATAAATTGGCACTCGT	49, 99, 101, 114, 117	enrich 1.5:1
Ots_scon061_24_18987029	24	18987029	SNPtype	Clemento et al. 2014	Ots_106747-239	CGA CAG GTT CAG AGT TCT ACA GTC CGA CGA TCC GCA TCG AGG ATG CCT CAA A	GTG ACT GGA GTT CAG ACG TGT GCT CTT CCG ATC TGG AGT TTT ACA TTG TAG TTA GAC CCA	CGCATCGAGGATGCCTCAAAGACATCCAACGGCCCGCGGTGAGTATGATGACTGGTGGTGGGTCTAACTACAATGTAAAACTCC	38	NC_056452.1:18987029-18987112	NA	NC_037120.1:9568084-9568167	NA	NA	CGCATCGAGGATGCCTCAAAGACATCCAACGGCCCGCGGTGAGTATGATGACTGGTGGTGGGTCTAACTACAATGTAAAACTCC	38	Normal
Ots_mhap084_24_26153777	24	26153777	Microhap	Thompson et al. 2020	tag_id_787	CGA CAG GTT CAG AGT TCT ACA GTC CGA CGA TCG GGG CTC CAT TCT TCA CTG T	GTG ACT GGA GTT CAG ACG TGT GCT CTT CCG ATC TGT GCC ACC ATG ATG TCT ATA T	GGGGCTCCATTCTTCACTGTTTTCCTGAGATGGTGTAATGATAGAGATGGTGTAATGATAGAGAGACTAAAACGGAAGCTACATATAGAACAACAGGAGAATATAGACATCATGGTGGCAC	48, 73, 87, 106, 110, 119	NC_056452.1:26153777-26153880	NA	NC_037120.1:2334326-2334429	NA	NA	GGGGCTCCATTCTTCACTGTTTTCCTGAGATGGTGTAATGATAGAGATGGTGTAATGATAGAGAGACTAAAACGGAAGCTACATATAGAACAACAGGAGAATATAGACATCATGGTGGCAC	48, 73, 87, 106, 110, 119	enrich 3:1
Ots_scon062_25_09879096	25	9879096	SNPtype	Clemento et al. 2014	Ots_107074-284	CGA CAG GTT CAG AGT TCT ACA GTC CGA CGA TCT CCA GAG CCT GAA GCC CC	GTG ACT GGA GTT CAG ACG TGT GCT CTT CCG ATC TGG TTC TAA TCC ATC TTT TCC ATG GC	TCCAGAGCCTGAAGCCCCAGGGCTACCAGGTGCAGCTACGGTACAGTACACACAGCCATGGAAAAGATGGATTAGAACC	34	NC_056453.1:9879096-9879174	NA	NC_037121.1:8142815-8142893	NA	NA	TCCAGAGCCTGAAGCCCCAGGGCTACCAGGTGCAGCTACGGTACAGTACACACAGCCATGGAAAAGATGGATTAGAACC	34	dilute 1:2
Ots_mhap085_25_12311919	25	12311919	Microhap	Thompson et al. 2020	tag_id_2_502	CGA CAG GTT CAG AGT TCT ACA GTC CGA CGA TCG ACA TTC GCG TTA TAT GCC CA	GTG ACT GGA GTT CAG ACG TGT GCT CTT CCG ATC TTG TAA TTC CGC GAT ACT CAA A	GACATTCGCGTTATATGCCCATTCATCCACCCCGACCAACCACCCTACTTTCGTTTTTGCCTCAAGTAACCTTCCGCCTTATGTAACCATACCAAACGTAACATATCATACTAATTTGAGTATCGCGGAATTACA	32, 52, 77, 78, 106, 117, 123	NC_056453.1:12311919-12312053	NA	NC_037121.1:11211514-11211648	NA	NA	GACATTCGCGTTATATGCCCATTCATCCACCCCGACCAACCACCCTACTTTCGTTTTTGCCTCAAGTAACCTTCCGCCTTATGTAACCATACCAAACGTAACATATCATACTAATTTGAGTATCGCGGAATTACA	32, 52, 77, 78, 106, 117, 123	enrich 1.5:1
Ots_mhap086_25_14239425	25	14239425	Microhap	Thompson et al. 2020	tag_id_2_2632	CGA CAG GTT CAG AGT TCT ACA GTC CGA CGA TCT TCA GAT TTC CAG GGG CAA C	GTG ACT GGA GTT CAG ACG TGT GCT CTT CCG ATC TAG CTA GTT CTT AGG CGT GCA	TTCAGATTTCCAGGGGCAACAATGTAAGAAAAAATACATAAAAAAACTAAATACTGCATAGTTTCCTAAGGACTCGAAGCATGGCGACCACCTCTGTCGGTGACATCTTGCACGCCTAAGAACTAGCT	60, 103, 120	NC_056453.1:14239425-14239552	NA	NC_037121.1:13194147-13194274	NA	NA	TTCAGATTTCCAGGGGCAACAATGTAAGAAAAAATACATAAAAAAACTAAATACTGCATAGTTTCCTAAGGACTCGAAGCATGGCGACCACCTCTGTCGGTGACATCTTGCACGCCTAAGAACTAGCT	60, 103, 120	Normal
Ots_mhap087_25_18268602	25	18268602	Microhap	Thompson et al. 2020	tag_id_2_661	CGA CAG GTT CAG AGT TCT ACA GTC CGA CGA TCT AAA GGG AAG TGG CCA TGC T	GTG ACT GGA GTT CAG ACG TGT GCT CTT CCG ATC TCT AGA CCA GGG CTG CGC T	TAAAGGGAAGTGGCCATGCTGACAGCGTTTGCCAACCCACACCCTCCCCGTTTTTTAACTGGTCATTCAGTACAGCACCGTTTCCGTTCAACTGAACGTTCCAGAACGTAAAAACGTGCTGAGCGCAGCCCTGGTCTAG	30, 31, 121	NC_056453.1:18268602-18268740	NA	NW_020128818.1:745582-745720	NC_037121.1:17273179-17273317	Alternate genome locations in V1 genome were resolved to a single location when maped to V2 genome.	TAAAGGGAAGTGGCCATGCTGACAGCGTTTGCCAACCCACACCCTCCCCGTTTTTTAACTGGTCATTCAGTACAGCACCGTTTCCGTTCAACTGAACGTTCCAGAACGTAAAAACGTGCTGAGCGCAGCCCTGGTCTAG	30, 31, 121	Normal
Ots_mhap088_25_40766038	25	40766038	Microhap	Thompson et al. 2020	tag_id_1425	CGA CAG GTT CAG AGT TCT ACA GTC CGA CGA TCA CAT TAA AGG GTT AGC ATT CAT G	GTG ACT GGA GTT CAG ACG TGT GCT CTT CCG ATC TTG TTA CTG TTT GTA CCC CAG A	ACATTAAAGGGTTAGCATTCATGAAAAATAAGGTTTAGTATACATGAAAAAAAATTTTTTTAGCATACAGGTGTAGGAAAGAAAGACAACAAAGTGATTCAGTTCCTATTTCAACTGGTACATTTTCTGGGGTACAAACAGTAACA	56, 57, 58, 77, 83, 112, 119, 126	NC_056453.1:40766038-40766183	NA	NC_037121.1:36071362-36087646	NA	NA	ACATTAAAGGGTTAGCATTCATGAAAAATAAGGTTTAGTATACATGAAAAAAAATTTTTTTAGCATACAGGTGTAGGAAAGAAAGACAACAAAGTGATTCAGTTCCTATTTCAACTGGTACATTTTCTGGGGTACAAACAGTAACA	56, 57, 58, 77, 83, 112, 119, 126	enrich 2.5:1
Ots_mhap089_26_09047824	26	9047824	Microhap	Thompson et al. 2020	tag_id_4969	CGA CAG GTT CAG AGT TCT ACA GTC CGA CGA TCT ATT TGT TTT GTG GCA CCG C	GTG ACT GGA GTT CAG ACG TGT GCT CTT CCG ATC TTA TTG GTC AGG GGA TGC ACA	TATTTGTTTTGTGGCACCGCAACTTCTAGCCCTCACCCTTCCTCACCTCTCTCCCTCCACATGTGAGAGATGGATAGATTGTGGCCTTAGCCAATCACGTAGTAGCCATAAACCTCACCCATGTGCATCCCCTGACCAATA	29, 35, 69, 98, 103, 110, 114	NC_056454.1:9047824-9047964	NA	NC_037122.1:8989443-8989583	NA	NA	TATTTGTTTTGTGGCACCGCAACTTCTAGCCCTCACCCTTCCTCACCTCTCTCCCTCCACATGTGAGAGATGGATAGATTGTGGCCTTAGCCAATCACGTAGTAGCCATAAACCTCACCCATGTGCATCCCCTGACCAATA	29, 35, 69, 98, 103, 110, 114	dilute 1:2
Ots_mhap090_26_21362428	26	21362428	Microhap	Thompson et al. 2020	tag_id_70	CGA CAG GTT CAG AGT TCT ACA GTC CGA CGA TCA GAT AAT GTC ACT GAA GGG GC	GTG ACT GGA GTT CAG ACG TGT GCT CTT CCG ATC TTG GGA CAG TGT TCT TTC TTA AA	AGATAATGTCACTGAAGGGGCACAGAGTGTACACAACAAATTCCAGAGCTCAGTAGGATGGTGGGTTGTGATAGCATTAGGCCTAAATGTTCTGGCTATTTAAGAAAGAACACTGTCCCA	26, 37, 58, 111	NC_056454.1:21362428-21362547	NA	NC_037122.1:21491698-21491817	NA	NA	AGATAATGTCACTGAAGGGGCACAGAGTGTACACAACAAATTCCAGAGCTCAGTAGGATGGTGGGTTGTGATAGCATTAGGCCTAAATGTTCTGGCTATTTAAGAAAGAACACTGTCCCA	26, 37, 58, 111	enrich 2:1
Ots_mhap091_26_24638247	26	24638247	Microhap	Thompson et al. 2020	tag_id_2_3452	CGA CAG GTT CAG AGT TCT ACA GTC CGA CGA TCT CCC GCT GTT ACC AAC TAA GT	GTG ACT GGA GTT CAG ACG TGT GCT CTT CCG ATC TTC ACA CCA GAC AGC AGC TTA	TCCCGCTGTTACCAACTAAGTTTACCTTTTAAAATAATTTTCTGTAGAATAGGGAGAATATTGAACTATTAAATGCACCCAACCATTTTAAACCTGTTATCCTACTCTCAAAATACTTTGCCTAAGCTGCTGTCTGGTGTGA	36, 60, 94	NC_056454.1:24638247-24638388	NA	NC_037122.1:24504948-24505089	NA	NA	TCCCGCTGTTACCAACTAAGTTTACCTTTTAAAATAATTTTCTGTAGAATAGGGAGAATATTGAACTATTAAATGCACCCAACCATTTTAAACCTGTTATCCTACTCTCAAAATACTTTGCCTAAGCTGCTGTCTGGTGTGA	36, 60, 94	enrich 1.5:1
Ots_scon063_26_29909709	26	29909709	SNPtype	Clemento et al. 2014	Ots_112876-371	CGA CAG GTT CAG AGT TCT ACA GTC CGA CGA TCG CCT ACA GCA AAT TCA GCT ACA CA	GTG ACT GGA GTT CAG ACG TGT GCT CTT CCG ATC TGC CTG GAC CTT CAA TCA TCA	GCCTACAGCAAATTCAGCTACACATACATTCCTCACATCACAACGATGTGTGCTCAGTCAAGCTGTGATGATTGAAGGTCCAGGC	45, 48, 50	NC_056454.1:29909709-29909793	NC_056454.1:29923836-29923906	NC_037122.1:30204875-30204958	NC_037122.1:30190756-30190826, NW_020135121.1:5094-5164	Only a fragment of the full amplicon sequence maps to the alternate genome locations	GCCTACAGCAAATTCAGCTACACATACATTCCTCACATCACAACGATGTGTGCTCAGTCAAGCTGTGATGATTGAAGGTCCAGGC	45, 48, 50	enrich 1.5:1
Ots_mhap092_26_33509326	26	33509326	Microhap	Thompson et al. 2020	tag_id_716	CGA CAG GTT CAG AGT TCT ACA GTC CGA CGA TCT GAC AAC CTG TTT CTT AGC ACA	GTG ACT GGA GTT CAG ACG TGT GCT CTT CCG ATC TCC ACA TTT CAC ACA GCT CCC	TGACAACCTGTTTCTTAGCACATTTGTCCATGAGCTATCATGAGCTTTATCATTTTCTATTTTTCTTGTTGTATAGGGCAGTATGGGAGCTGTGTGAAATGTGG	26, 57, 71	NC_056454.1:33509326-33509429	NA	NC_037122.1:32778904-32779007	NA	NA	TGACAACCTGTTTCTTAGCACATTTGTCCATGAGCTATCATGAGCTTTATCATTTTCTATTTTTCTTGTTGTATAGGGCAGTATGGGAGCTGTGTGAAATGTGG	26, 57, 71	Normal
Ots_mhap093_27_16923862	27	16923862	Microhap	Thompson et al. 2020	tag_id_3194	CGA CAG GTT CAG AGT TCT ACA GTC CGA CGA TCG ACT GAC ATT ATA TGC CCC AT	GTG ACT GGA GTT CAG ACG TGT GCT CTT CCG ATC TGG AAA TAG AGA GGC TAC AAA GAC	GACTGACATTATATGCCCCATACGTGACATACAATAAGTAATATATATATTTTTTACTAGAGTCAGCCACAAATCATATGGACAGATACAGTACAGTAATCTTGTGTTTCAGAAAATAATGTTGTCTTTGTAGCCTCTCTATTTCC	17, 23, 81, 83, 110, 112, 117, 128, 133, 135, 144	NC_056455.1:16923862-16924013	NA	NW_020128909.1:3289??-329???	NA	When mapped to V1 genome, BLAT mapped this locus to the location NW_020128909.1:328947-329091 while BWA mapped it to NW_020128909.1:328964-329104. This uncertain mapping was resolved when mapped to V2 genome	GACTGACATTATATGCCCCATACGTGACATACAATAAGTAATATATATATTTTTTACTAGAGTCAGCCACAAATCATATGGACAGATACAGTACAGTAATCTTGTGTTTCAGAAAATAATGTTGTCTTTGTAGCCTCTCTATTTCC	17, 23, 81, 83, 110, 112, 117, 128, 133, 135, 144	enrich 3:1
Ots_mhap094_28_07482658	28	7482658	Microhap	Thompson et al. 2020	tag_id_2_487	CGA CAG GTT CAG AGT TCT ACA GTC CGA CGA TCT GAT ATT CGC AGT GAG TAA CGC	GTG ACT GGA GTT CAG ACG TGT GCT CTT CCG ATC TTG TTA TGT CCA GTG GTG AAG TG	TGATATTCGCAGTGAGTAACGCTCCCTATACTTTCAATGCCTTTTTCCGCAAAAGATGAGTCAACACCAGTGCATAAATGGTGTTTACTCTCCACTTCACCACTGGACATAACA	28, 42, 69	NC_056456.1:7482658-7482771	NA	NC_037124.1:5130279-5130392	NA	NA	TGATATTCGCAGTGAGTAACGCTCCCTATACTTTCAATGCCTTTTTCCGCAAAAGATGAGTCAACACCAGTGCATAAATGGTGTTTACTCTCCACTTCACCACTGGACATAACA	28, 42, 69	Normal
Ots_rosa001_28_13452385	28	13452385	RoSA	Thompson et al. 2020	NC_037124.1:12267397-12267697	CGA CAG GTT CAG AGT TCT ACA GTC CGA CGA TCG TGC AGG AAT ATA GAC TAC ACA	GTG ACT GGA GTT CAG ACG TGT GCT CTT CCG ATC TAA TGG TCT GGA TTG GGA TGC	GTGCAGGAATATAGACTACACATGATATCTATAGTACATGCAGCATTTGCAGACAAATCACATTTAAATATAACTAACCAATTTGTATCTATTTTttgcatgtaaaaaaaacaagttgCATCCCAATCCAGACCATT	32, 41, 103, 104	NC_056456.1:13452385-13452521	NA	NC_037124.1:12267507-12267643	NA	NA	CTCTATGCCTAGCAATATTACATGTTGACTATGCCAAGCGACGTATAAATGGCTTGGCTATCAAACAACTAGTCCAAAACGAAATCCTGTATCTGCAATGTAAAAGAAATGTGCAGGAATATAGACTACACATGATATCTATAGTACATGCAGCATTTGCAGACAAATCACATTTAAATATAACTAACCAATTTGTATCTATTTTttgcatgtaaaaaaaacaagttgCATCCCAATCCAGACCATTTGATTGACAGGTGAATTGCCACTGGACAAAATACCCCTCGCCTAAGGTAACCAT	110, 142, 151, 213, 214	enrich 2:1
Ots_rosa002_28_13453826	28	13453826	RoSA	This study	winter-greb1l-diagnostic_09_12269030_151	CGA CAG GTT CAG AGT TCT ACA GTC CGA CGA TCA GGA ATT GGT GGT CAG GAG T	GTG ACT GGA GTT CAG ACG TGT GCT CTT CCG ATC TTC TCA GTC ACT TCA CTT CTC CA	aggaattGGTGGTCAGGAGTTATTTCAGGCATGATTTCATTTGACGTAATTCTGTCTGATGAATGATGAAATAGTGTCTGATCTGTGTTTTCAGGTAGTGACAGAATCATGTTTGGAGAAGTGAAGTGACTGAGA	83	NC_056456.1:13453826-13453960	NA	NC_037124.1:12268948-12269082	NA	NA	CCATCACAACAAAGCCACACCGGGACAAAGGTGGCCTAATGGATGTGGCTggagcaggagagagatagaggaattGGTGGTCAGGAGTTATTTCAGGCATGATTTCATTTGACGTAATTCTGTCTGATGAATGATGAAATAGTGTCTGATCTGTGTTTTCAGGTAGTGACAGAATCATGTTTGGAGAAGTGAAGTGACTGAGATCTCGATTTTCTCAGAGGCAACTGGAAGCTGACCAGAAAACCGGTCTCAGATTCTTCCACAGATTCCTGAGCCTGGGTGGCCATAATGGCCATATTGC	68, 151, 204	enrich 1.5:1
Ots_rosa003_28_13454761	28	13454761	RoSA	This study	winter-greb1l-diagnostic_10_12269914_151	CGA CAG GTT CAG AGT TCT ACA GTC CGA CGA TCC AAG GAG AAG AGT TTG CTG CA	GTG ACT GGA GTT CAG ACG TGT GCT CTT CCG ATC TGC ATT TGT GCG TCT TTC AAC C	CAAGGAGAAGAGTTTGCTGCAAATAACACACGATAGGCCTGCAGCACCTTTCATCTCAAGATATCAAATCAAAcccaatatttaaaaaatcctatTGAAAGGAAACTCAAGGTTGAAAGACGCACAAATGC	32	NC_056456.1:13454761-13454891	NA	NC_037124.1:12269883-12270013	NA	NA	GTTTATAGTTGGCTAATTGTCTGAAACTGATTAGCACTAAGGAAGACGATGATGCCACACTGGTGTATTTAAAGGCGGGAACGTCGAAACAGGCTTTGATACCGTTGATATACTGTATGCAAGGAGAAGAGTTTGCTGCAAATAACACACGATAGGCCTGCAGCACCTTTCATCTCAAGATATCAAATCAAAcccaatatttaaaaaatcctatTGAAAGGAAACTCAAGGTTGAAAGACGCACAAATGCTTTTTAAATAGTCAGTACAACTATTCCACACAACATGTCTGACCATGAAAA	119, 151, 251	Normal
Ots_rosa004_28_13455044	28	13455044	RoSA	Thompson et al. 2020	NC_037124.1:12270118-12270418	CGA CAG GTT CAG AGT TCT ACA GTC CGA CGA TCA CAG GGG TTA TGT GAT ACG GT	GTG ACT GGA GTT CAG ACG TGT GCT CTT CCG ATC TCA GTT TGT GTG TGA GTG TGC	ACAGGGGTTATGTGATACGGTAGCCTCTGGGTATTTTTGTAAAACACACTAGTGTTAGGGTTTgtaatcatacacacacacacacacacacacgtgtatgcatatgtgtgcgcacactcacacacaaactg	71, 73, 103	NC_056456.1:13455044-13455174	NA	NC_037124.1:12270166-12270296	NA	NA	GAGCAGATTGCACAAAACCATGACATATGTAGTGACCGTTGGCGCTGAACAGGGGTTATGTGATACGGTAGCCTCTGGGTATTTTTGTAAAACACACTAGTGTTAGGGTTTgtaatcatacacacacacacacacacacacgtgtatgcatatgtgtgcgcacactcacacacaaactgtATATGGgcgctcacacatacacactagaggtcgatcgataatgatttttcaacaccgataccgattattggtggACCAAAAAATGCCaatgccgattaatcggacaattttggggggtttg	119, 121, 151, 180	dilute 1:2
Ots_rosa005_28_13457813	28	13457813	RoSA	Thompson et al. 2020	NC_037124.1:12272852-12273152	CGA CAG GTT CAG AGT TCT ACA GTC CGA CGA TCC CAG GTC AGA CAG TGC TAG A	GTG ACT GGA GTT CAG ACG TGT GCT CTT CCG ATC TGG CCC TTA AAG CGT GTA TCT AG	CCAGGTCAGACAGTGCTAGAACTTTAACCGGAACGCTGCATGAGTTTAGGGAACATTCTCTTTAGTACAGACTGAACATCCAAATCTTCCTTCACTTCTAGATACACGCTTTAAGGGCC	68	NC_056456.1:13457813-13457931	NA	NC_037124.1:12272935-12273053	NA	NA	CTAATCAAACTACAGAGCTACATGGTCAATGGGAGGGACAAGGGGATAAGGGGATAAGGGAGGTCATGCAAATTCCATACCATCCAGGTCAGACAGTGCTAGAACTTTAACCGGAACGCTGCATGAGTTTAGGGAACATTCTCTTTAGTACAGACTGAACATCCAAATCTTCCTTCACTTCTAGATACACGCTTTAAGGGCCCTCTAGGCAGCTAACTCTGCATCCACAGTAATATAACCCATTCTAGGAGACATTCTTATAACACTGGCCTAGACTACAAATCACTCTTAACATAACCCT	83, 151, 203	Normal
Ots_rosa006_28_13459923	28	13459923	RoSA	This study	winter-greb1l-diagnostic_13_12275053_151	CGA CAG GTT CAG AGT TCT ACA GTC CGA CGA TCA CGC TCC AAA ACC AAA CAC T	GTG ACT GGA GTT CAG ACG TGT GCT CTT CCG ATC TAT CAG CCC TAC GTC TCC TTG	acgCTCCAAAACCAAACACTAAATTCCAccatgcaaaaataaataaatcacaaagtCACGAATTATAGTCCATTTGGGTGATAGGTATGTCCTAAGGAAGAGGAAAAGAGTGAGGAAATATCCAAGGAGACGTAGGGCTGAT	22	NC_056456.1:13459923-13460064	NA	NC_037124.1:12275032-12275173	NA	NA	CTGAGCCATCAACATCATGTTGGTGGAAATCCAGCAAAGTGCCAGAGTAAACAATGTAAAATGCTTCCATACCTTCCAAGGGTTCTCCACCAGCCAGACAGCACTTCgataacacaaacaacaacataaacgCTCCAAAACCAAACACTAAATTCCAccatgcaaaaataaataaatcacaaagtCACGAATTATAGTCCATTTGGGTGATAGGTATGTCCTAAGGAAGAGGAAAAGAGTGAGGAAATATCCAAGGAGACGTAGGGCTGATTAATTCTCATCTGGTGTGTCCCCAAGCCAT	129, 151	dilute 1:1.5
Ots_rosa007_28_13462389	28	13462389	RoSA	Thompson et al. 2019	NC_037124.1:12277401-12277701_Tasha-SNP-1	CGA CAG GTT CAG AGT TCT ACA GTC CGA CGA TCC GGT TCG TGT CCA TTG CAT T	GTG ACT GGA GTT CAG ACG TGT GCT CTT CCG ATC TCC TCT TAG GGC ACA AGT CAT C	CGGTTCGTGTCCATTGCATTATTATACGACACagcgtctgtctctctgtatggaCTCTATAGGCTCCCGGGGGTAGTCCATTTGAAACAGTTGGAgtaaagaatgaaagaaagagatgaCTTGTGCCCTAAGAGG	44, 49	NC_056456.1:13462389-13462523	NA	NC_037124.1:12277503-12277637	NA	NA	TGTGTGAGACCGCTATAAACCGGGGCATTAGCCAATCAGGGCTCCATTACTCCACACCACTCATTCATCATACACACATCGCGCATTCTATGCTGAACGTGGCGGTTCGTGTCCATTGCATTATTATACGACACagcgtctgtctctctgtatggaCTCTATAGGCTCCCGGGGGTAGTCCATTTGAAACAGTTGGAgtaaagaatgaaagaaagagatgaCTTGTGCCCTAAGAGGAGACGAGCATTACAGttagtaaacattacagtttccAGTCTGAGGTAAATCAACATATGACCAC	102, 146, 151, 238	Normal
Ots_rosa008_28_13464137	28	13464137	RoSA	Thompson et al. 2020	NC_037124.1:12279142-12279478	CGA CAG GTT CAG AGT TCT ACA GTC CGA CGA TCT TCA AAA TTA GGA GGT TAG GGG	GTG ACT GGA GTT CAG ACG TGT GCT CTT CCG ATC TGA GTC CCT CAC AAC CAC AGG	TTCAAAATTAGGAGGTTAGGGGGTGCGTGTGAAAGGAGAGAAGGGCTCAGAGTGCCTGAGAAGGCCTGGGGGCGGGGCAGATGAGAGCTGTGGCCTGTGGTTGTGAGGGACTC	37, 73	NC_056456.1:13464137-13464249	NA	NC_037124.1:12279256-12279368	NA	NA	GGGGAAGGGCTGAtgggggggctggggggaggCGGACAAAAGGAGCATTTGGGCAGATGAAGAAGTCATCATCATTAAGCCACTGGAAGTTTACTGTCCAGTTATAAAAGTCATTTCAAAATTAGGAGGTTAGGGGGTGCGTGTGAAAGGAGAGAAGGGCTCAGAGTGCCTGAGAAGGCCTGGGGGCGGGGCAGATGAGAGCTGTGGCCTGTGGTTGTGAGGGACTCTGTGGGACTGGGGGGCCAATTCATTAGGGGCACAGCCCAgcctttgtgtttgcaccaggtTGATTGGAGTGCTGACCTTGCCTTGCCTCCCAGCCTTCCCTGCACACTCT	114, 151, 187, 228	dilute 1:3.75
Ots_rosa009_28_13466193	28	13466193	RoSA	Thompson et al. 2020	NC_037124.1:12281207-12281551	CGA CAG GTT CAG AGT TCT ACA GTC CGA CGA TCC TTG AAT CAC ATG GCT GCT G	GTG ACT GGA GTT CAG ACG TGT GCT CTT CCG ATC TCC TCC AGG CCT CAA ATT AAA	CTTGAATCACATGGCTGCTGCATTTCATAatgaaaaacaaggccaaatcaggaagttcagCCCTCTTTAAATGTGGAAAACAAAATACAGAGAACATTTTCACTTAGTGTTGttctttttaaatttaatttgagGCCTGGAGG	46, 52, 65, 80, 81, 90	NC_056456.1:13466193-13466335	NA	NC_037124.1:12281312-12281454	NA	NA	tgttcctaggccgtcattgaaaataagaatttgtttttaactgacttgcctagttaaataaaggttaaaaaaataaaataatttacctccCTGCCCCAGACAATTCTTGAATCACATGGCTGCTGCATTTCATAatgaaaaacaaggccaaatcaggaagttcagCCCTCTTTAAATGTGGAAAACAAAATACAGAGAACATTTTCACTTAGTGTTGttctttttaaatttaatttgagGCCTGGAGGACAAACTCAATCAATGTGCGGAATTACTGATAATTGACCATGCTCGCTGAGAAGGCCGAATAAAATTGAAGCCCTGATTGAACCCGCTCTGCATTTT	13, 15, 36, 105, 151, 157, 170, 185, 186, 195, 249	enrich 2:1
Ots_rosa010_28_13495518	28	13495518	RoSA	Thompson et al. 2019	NC_037124.1:12310649-12310949_Tasha-SNP-2	CGA CAG GTT CAG AGT TCT ACA GTC CGA CGA TCC CAC ATC TTC TGG TCA CTC TC	GTG ACT GGA GTT CAG ACG TGT GCT CTT CCG ATC TGG ATG AAG ACC AGT CAA AAC GT	CCACATCTTCTGGTCACTCTCATCTGATATGACTCATCTCATTATCTACCTTAACGTGCAAGTAAAAGATGAGTCAGCAAAATGCAATCTATAGTCCCAAGTAGGGATAGTACTATATAAACGTTTTGACTGGTCTTCATCC	67	NC_056456.1:13495518-13495659	NA	NC_037124.1:12310733-12310874	NA	NA	AAACATGGAGGACAGTACTGTAGATTAGGATCTGGTCTGGACAGACAAGTTTGTAAAGGTGTAATTTCAGTAATGGCTTCCACACCACATCTTCTGGTCACTCTCATCTGATATGACTCATCTCATTATCTACCTTAACGTGCAAGTAAAAGATGAGTCAGCAAAATGCAATCTATAGTCCCAAGTAGGGATAGTACTATATAAACGTTTTGACTGGTCTTCATCCAATATCACCCTTAACTGTTGTGGGCATATATCACCTGTGATACTCAACCTTTGAATCCGGTTTTGTTCAAAGATG	84, 151, 227	Normal
Ots_scon064_28_29123949	28	29123949	SNPtype	Clemento et al. 2014	Ots_122414-56	CGA CAG GTT CAG AGT TCT ACA GTC CGA CGA TCG GTC GGA TGA TGA CAT GCA CC	GTG ACT GGA GTT CAG ACG TGT GCT CTT CCG ATC TCG TGC ATG GAT TTC CTT TGT G	GGTCGGATGATGACATGCACCGTATCAACGAGCTCATACAGGTCAGAGGTCATACACGCAACAACACAAAGGAAATCCATGCACG	44	NC_056456.1:29123949-29124033	NA	NC_037124.1:28489739-28489823	NA	NA	GGTCGGATGATGACATGCACCGTATCAACGAGCTCATACAGGTCAGAGGTCATACACGCAACAACACAAAGGAAATCCATGCACG	44	enrich 1.5:1
Ots_mhap095_29_04417406	29	4417406	Microhap	Thompson et al. 2020	tag_id_1470	CGA CAG GTT CAG AGT TCT ACA GTC CGA CGA TCA GTC AAA CGA ACA ATT AAG TCG T	GTG ACT GGA GTT CAG ACG TGT GCT CTT CCG ATC TTG ACT TAA GTA TCT GTT CGA ACG	AGTCAAACGAACAATTAAGTCGTTCTAACAAAATAAGTCGTTCCAACGACCTAGTAACAACTTTTTTTACCGTCATTAAAAATGAGAAACTAAGTCGTTCGAACAGATACTTAAGTCAT	39, 46, 52, 93, 106, 108	NC_056457.1:4417406-4417524	NA	NC_037125.1:30256157-30256275	NA	NA	AGTCAAACGAACAATTAAGTCGTTCTAACAAAATAAGTCGTTCCAACGACCTAGTAACAACTTTTTTTACCGTCATTAAAAATGAGAAACTAAGTCGTTCGAACAGATACTTAAGTCAT	39, 46, 52, 93, 106, 108	enrich 1.5:1
Ots_mhap096_29_09123413	29	9123413	Microhap	Thompson et al. 2020	tag_id_2_3471	CGA CAG GTT CAG AGT TCT ACA GTC CGA CGA TCA TTC CCA GAT CAT CTC AGA GA	GTG ACT GGA GTT CAG ACG TGT GCT CTT CCG ATC TAA ATG GCA CCC TAT TCC CCA	ATTCCCAGATCATCTCAGAGATGGCTCCATTTGGGTACAGTGCAGCTCAGGTTGCGTACCAAATGCTACTTCCTATATAGTGCAATACTTTTGGCCAGAGCACCATGGGGAATAGGGTGCCATTT	33, 90, 98, 113	NC_056457.1:9123413-9123537	NA	NC_037125.1:25498581-25498705	NA	NA	ATTCCCAGATCATCTCAGAGATGGCTCCATTTGGGTACAGTGCAGCTCAGGTTGCGTACCAAATGCTACTTCCTATATAGTGCAATACTTTTGGCCAGAGCACCATGGGGAATAGGGTGCCATTT	33, 90, 98, 113	enrich 2:1
Ots_scon065_29_09282633	29	9282633	SNPtype	Clemento et al. 2014	Ots_117432-409	CGA CAG GTT CAG AGT TCT ACA GTC CGA CGA TCT GCC TCT TCT GTG TCC GGC	GTG ACT GGA GTT CAG ACG TGT GCT CTT CCG ATC TCT GGT GTT GAA CCT GTC ACT C	TGCCTCTTCTGTGTCCGGCGGTGCTGTTATAGAGCAAAGTCTAAACGGAAGACAGAGTGACAGGTTCAACACCAG	31, 38	NC_056457.1:9282633-9282707	NA	NC_037125.1:25338435-25338509	NA	NA	TGCCTCTTCTGTGTCCGGCGGTGCTGTTATAGAGCAAAGTCTAAACGGAAGACAGAGTGACAGGTTCAACACCAG	31, 38	dilute 1:2
Ots_scon066_29_11441491	29	11441491	SNPtype	Clemento et al. 2014	Ots_96222-525	CGA CAG GTT CAG AGT TCT ACA GTC CGA CGA TCG CTG CAG CCC AGG TAA GAA A	GTG ACT GGA GTT CAG ACG TGT GCT CTT CCG ATC TCC AGG CAT ATT TGA AAG AGC TCT TG	CCAGGCATATTTGAAAGAGCTCTTGCCCATCTGTAGGATGAGAGAACTTAAAATTAGCTACAGTTGTAGTTGCTTAATACATATGTTGCGCCAATTAGTTTCTTACCTGGGCTGCAGC	47, 59	NC_056457.1:11441491-11441608	NA	NC_037125.1:23142301-23142418	NA	NA	CCAGGCATATTTGAAAGAGCTCTTGCCCATCTGTAGGATGAGAGAACTTAAAATTAGCTACAGTTGTAGTTGCTTAATACATATGTTGCGCCAATTAGTTTCTTACCTGGGCTGCAGC	47, 59	Normal
Ots_scon067_29_15275376	29	15275376	SNPtype	Clemento et al. 2014	Ots_108390-329	CGA CAG GTT CAG AGT TCT ACA GTC CGA CGA TCT CCT GCT GTA GCA AAC TGT CTC AA	GTG ACT GGA GTT CAG ACG TGT GCT CTT CCG ATC TGG AGG TTT GTT ACT GTC ACC C	GGAGGTTTGTTACTGTCACCCATAGAAGTTAAGCTACTTATGTAGGATTTTAATTTGAGACAGTTTGCTACAGCAGGA	46, 49, 52	NC_056457.1:15275376-15275453	NA	NW_020142510.1:13983867-13983944	NC_037125.1:19105838-19105915, NW_020142510.1:567665-567742	Alternate genome locations in V1 genome were resolved to a single location when maped to V2 genome.	GGAGGTTTGTTACTGTCACCCATAGAAGTTAAGCTACTTATGTAGGATTTTAATTTGAGACAGTTTGCTACAGCAGGA	46, 49, 52	Normal
Ots_mhap097_29_21839563	29	21839563	Microhap	Thompson et al. 2020	tag_id_481	CGA CAG GTT CAG AGT TCT ACA GTC CGA CGA TCT CAA CAA TGA CAA GCC ACT GG	GTG ACT GGA GTT CAG ACG TGT GCT CTT CCG ATC TAG CTT CAC TCC AGG CTT CAG	TCAACAATGACAAGCCACTGGGTTCTGACAATCTGGATGGAAAATTACTGAGGATAATAGCGGACAATATTGCCACTCCTATTTGCCACATCTTTAATCTAAGCCTACTAGAAAGTGTGTGCCCTGAAGCCTGGAGTGAAGCT	23, 40, 58, 89, 111	NC_056457.1:21839563-21839705	NA	NC_037125.1:12280797-12280939	NW_020128817.1:1366091-1366233	Alternate genome locations in V1 genome were resolved to a single location when maped to V2 genome.	TCAACAATGACAAGCCACTGGGTTCTGACAATCTGGATGGAAAATTACTGAGGATAATAGCGGACAATATTGCCACTCCTATTTGCCACATCTTTAATCTAAGCCTACTAGAAAGTGTGTGCCCTGAAGCCTGGAGTGAAGCT	23, 40, 58, 89, 111	Normal
Ots_mhap098_30_11148896	30	11148896	Microhap	Thompson et al. 2020	tag_id_664	CGA CAG GTT CAG AGT TCT ACA GTC CGA CGA TCT GTT ATT TTG TCT AAT TAG GCC G	GTG ACT GGA GTT CAG ACG TGT GCT CTT CCG ATC TAG CCT ATC AAA GAA CGG TCA	TGTTATTTTGTCTAATTAGGCCGAATTTATGATGCAGCTTGTCAGACTGTGTAATGATTACAGCAGCCATTCATTCACTGATTCCATCCATTGATATGATTATTCATTGACCGTTCTTTGATAGGCT	27, 43, 86	NC_056458.1:11148896-11149022	NA	NC_037101.1:25628947-25629073	NC_037126.1:32234813-32234939	Alternate genome locations in V1 genome were resolved to a single location when maped to V2 genome.	TGTTATTTTGTCTAATTAGGCCGAATTTATGATGCAGCTTGTCAGACTGTGTAATGATTACAGCAGCCATTCATTCACTGATTCCATCCATTGATATGATTATTCATTGACCGTTCTTTGATAGGCT	27, 43, 86	enrich 1.5:1
Ots_scon068_30_16694275	30	16694275	SNPtype	Clemento et al. 2014	Ots_EP-529	CGA CAG GTT CAG AGT TCT ACA GTC CGA CGA TCG CCC TGC CTG CAA CTT CA	GTG ACT GGA GTT CAG ACG TGT GCT CTT CCG ATC TAC CAA CGT CTT GAT GTA GAC CT	GCCCTGCCTGCAACTTCAAAATCAGTGTCATCTTCGGCCCAATAGGACATTTTCTCTAGGTCTACATCAAGACGTTGGT	32	NC_056458.1:16694275-16694353	NA	NC_037126.1:26852561-26852639	NA	NA	GCCCTGCCTGCAACTTCAAAATCAGTGTCATCTTCGGCCCAATAGGACATTTTCTCTAGGTCTACATCAAGACGTTGGT	32	Normal
Ots_scon069_30_18929423	30	18929423	SNPtype	Clemento et al. 2014	Ots_130720-99	CGA CAG GTT CAG AGT TCT ACA GTC CGA CGA TCA CGG TCA TTG TAA ATG TCA ACG GTT TTT	GTG ACT GGA GTT CAG ACG TGT GCT CTT CCG ATC TCC TGT AAA CGA CGT GCT TGC	ACGGTCATTGTAAATGTCAACGGTTTTTATTTTCGATATGGGGGAGGGGTGGGAATGAGACAGGTTACTACACCAAGAACATGCAAGCACGTCGTTTACAGG	36, 56, 58	NC_056458.1:18929423-18929524	NA	NC_037126.1:24569201-24569302	NA	NA	ACGGTCATTGTAAATGTCAACGGTTTTTATTTTCGATATGGGGGAGGGGTGGGAATGAGACAGGTTACTACACCAAGAACATGCAAGCACGTCGTTTACAGG	36, 56, 58	dilute 1:1.5
Ots_mhap099_30_24390612	30	24390612	Microhap	Thompson et al. 2020	tag_id_2_2741	CGA CAG GTT CAG AGT TCT ACA GTC CGA CGA TCC ACG CTC CAC ATT GCT AAC A	GTG ACT GGA GTT CAG ACG TGT GCT CTT CCG ATC TTG TTC ATC CAG CAA TTT CCC TG	CACGCTCCACATTGCTAACATGCTAATGGATAATGGCTGATAGCTATAGCAGATGGAAAATTGCTGCCTGCCAAACCAGCGGTTGCTGAGGCAGGGAAATTGCTGGATGAACA	39, 66, 73, 81, 86	NC_056458.1:24390612-24390724	NA	NC_037126.1:20362171-20362283	NA	NA	CACGCTCCACATTGCTAACATGCTAATGGATAATGGCTGATAGCTATAGCAGATGGAAAATTGCTGCCTGCCAAACCAGCGGTTGCTGAGGCAGGGAAATTGCTGGATGAACA	39, 66, 73, 81, 86	enrich 2:1
Ots_scon070_30_24794215	30	24794215	SNPtype	Clemento et al. 2014	Ots_PGK-54	CGA CAG GTT CAG AGT TCT ACA GTC CGA CGA TCT GTT CCA GGA TCA AGG CTG CT	GTG ACT GGA GTT CAG ACG TGT GCT CTT CCG ATC TGG CTC ATC AGC ACC ACG	TGTTCCAGGATCAAGGCTGCTGTCCCCACCATCAAGCACTGTCTGGATCATGGGGCCAAGACCGTGGTGCTGATGAGCC	35, 61	NC_056458.1:24794215-24794293	NA	NC_037126.1:19962122-19962200	NA	NA	TGTTCCAGGATCAAGGCTGCTGTCCCCACCATCAAGCACTGTCTGGATCATGGGGCCAAGACCGTGGTGCTGATGAGCC	35, 61	dilute 1:2
Ots_mhap100_30_47727644	30	47727644	Microhap	Thompson et al. 2020	tag_id_1281	CGA CAG GTT CAG AGT TCT ACA GTC CGA CGA TCT CAG TGC CAT GTT TGC AGA A	GTG ACT GGA GTT CAG ACG TGT GCT CTT CCG ATC TTG TGT ACT CTC AGG TAA GCC	TCAGTGCCATGTTTGCAGAAAAAGCTTCATTAGGAAGGAATACCTCATTAAGCATATGGCAAATCACACTGGAGAAAAGCCATATCTGTGCAATGTTTGCGGCAAAACCTTCTTAAGGAAGGCTTACCTGAGAGTACACA	28, 32, 33, 66, 86, 95, 100	NC_056458.1:47727644-47727783	NA	NW_020129039.1:319831-319970	NA	NA	TCAGTGCCATGTTTGCAGAAAAAGCTTCATTAGGAAGGAATACCTCATTAAGCATATGGCAAATCACACTGGAGAAAAGCCATATCTGTGCAATGTTTGCGGCAAAACCTTCTTAAGGAAGGCTTACCTGAGAGTACACA	28, 32, 33, 66, 86, 95, 100	enrich 2:1
Ots_scon071_31_05296625	31	5296625	SNPtype	Clemento et al. 2014	Ots_113242-216	CGA CAG GTT CAG AGT TCT ACA GTC CGA CGA TCG GAG GCC TAA TGT CTC TTG TGA CT	GTG ACT GGA GTT CAG ACG TGT GCT CTT CCG ATC TTG GTT GAC ATC TTC AAC AAG TGT TC	GGAGGCCTAATGTCTCTTGTGACTGGTTCTCCGTTGGTAATGGACGGGTGAATGAACACTTGTTGAAGATGTCAACCA	32, 45	NC_056459.1:5296625-5296702	NA	NC_037127.1:31396992-31397069	NA	NA	GGAGGCCTAATGTCTCTTGTGACTGGTTCTCCGTTGGTAATGGACGGGTGAATGAACACTTGTTGAAGATGTCAACCA	32, 45	enrich 2.25:1
Ots_scon072_31_13703251	31	13703251	SNPtype	Clemento et al. 2014	Ots_101119-381	CGA CAG GTT CAG AGT TCT ACA GTC CGA CGA TCC CAG GTT TCT TTA GCC TAC TTA TTC TTT ACA TTT C	GTG ACT GGA GTT CAG ACG TGT GCT CTT CCG ATC TGG ACA GGT TGC TTG CAC C	GGACAGGTTGCTTGCACCTACTACATATAGCTACTGCCACATGATAATTGATAACATTGAAATGTAAAGAATAAGTAGGCTAAAGAAACCTGG	23, 44	NC_056459.1:13703251-13703343	NA	NC_037127.1:21772741-21772833	NA	NA	GGACAGGTTGCTTGCACCTACTACATATAGCTACTGCCACATGATAATTGATAACATTGAAATGTAAAGAATAAGTAGGCTAAAGAAACCTGG	23, 44	Normal
Ots_scon073_31_24541562	31	24541562	SNPtype	Clemento et al. 2014	Ots_109693-392	CGA CAG GTT CAG AGT TCT ACA GTC CGA CGA TCA GGC CTT TCT GGG GAA CGT AT	GTG ACT GGA GTT CAG ACG TGT GCT CTT CCG ATC TCC TCA TTC CCA TGT CAT ATC ATC TC	CCTCATTCCCATGTCATATCATCTCTCTCTGCCTCCGTTAGTTCATCCTGGCACCCACACTCACCTGATACGTTCCCCAGAAAGGCCT	44, 45	NC_056459.1:24541562-24541649	NA	NC_037127.1:9369335-9369422	NA	NA	CCTCATTCCCATGTCATATCATCTCTCTCTGCCTCCGTTAGTTCATCCTGGCACCCACACTCACCTGATACGTTCCCCAGAAAGGCCT	44, 45	Normal
Ots_scon074_32_08224124	32	8224124	SNPtype	Clemento et al. 2014	Ots_118175-479	CGA CAG GTT CAG AGT TCT ACA GTC CGA CGA TCG AGG TTG CGC GTC TCA TTC AA	GTG ACT GGA GTT CAG ACG TGT GCT CTT CCG ATC TAG GAA ACA ACT TAT GTT TGG GGA C	GAGGTTGCGCGTCTCATTCAACCATTTCTTTTCACTTCATTCTCCCTCTTGATTTGGGTCCCCAAACATAAGTTGTTTCCT	33, 45, 57	NC_056460.1:8224124-8224204	NA	NC_037128.1:7631542-7631622	NA	NA	GAGGTTGCGCGTCTCATTCAACCATTTCTTTTCACTTCATTCTCCCTCTTGATTTGGGTCCCCAAACATAAGTTGTTTCCT	33, 45, 57	Normal
Ots_scon075_32_10523540	32	10523540	SNPtype	Clemento et al. 2014	Ots_112419-131	CGA CAG GTT CAG AGT TCT ACA GTC CGA CGA TCT CGG TGG GTA ATC GAT GCC A	GTG ACT GGA GTT CAG ACG TGT GCT CTT CCG ATC TTG GCA GTG TTT TCA ACT AGC TT	TCGGTGGGTAATCGATGCCAAAGAGATTTTATTTTGTGACGATAATCAAGTCGCTTCCTTTTAAAATGTTTTTTCAAAGCTAGTTGAAAACACTGCCA	49, 52	NC_056460.1:10523540-10523637	NA	NW_020142512.1:2606235-2606332	NW_020142512.1:1226771-1226868	Alternate genome locations in V1 genome were resolved to a single location when maped to V2 genome.	TCGGTGGGTAATCGATGCCAAAGAGATTTTATTTTGTGACGATAATCAAGTCGCTTCCTTTTAAAATGTTTTTTCAAAGCTAGTTGAAAACACTGCCA	49, 52	Normal
Ots_mhap101_33_00388829	33	388829	Microhap	Thompson et al. 2020	tag_id_2_20	CGA CAG GTT CAG AGT TCT ACA GTC CGA CGA TCA GGA TTG GGA GCT AGG TGT T	GTG ACT GGA GTT CAG ACG TGT GCT CTT CCG ATC TAG GGG ATG AAT GAG CTG GAC	AGGATTGGGAGCTAGGTGTTGTTTCTAGGTAGGCACTATGGATTCCATTTCAGAGTTAATTCAATTTTAACAAGTGACATCAAACTGAGATGTAGCCCTTAAAGAGAATGTCCAGCTCATTCATCCCCT	30, 73, 89	NC_056461.1:388829-388957	NA	NC_037129.1:242204-242332	NA	NA	AGGATTGGGAGCTAGGTGTTGTTTCTAGGTAGGCACTATGGATTCCATTTCAGAGTTAATTCAATTTTAACAAGTGACATCAAACTGAGATGTAGCCCTTAAAGAGAATGTCCAGCTCATTCATCCCCT	30, 73, 89	Normal
Ots_scon076_33_09788425	33	9788425	SNPtype	Clemento et al. 2014	Ots_NAML12_1-SNP1	CGA CAG GTT CAG AGT TCT ACA GTC CGA CGA TCG CCA CCT CAG TTT TAG TGT TAT ATC CCT	GTG ACT GGA GTT CAG ACG TGT GCT CTT CCG ATC TCA GTG GAG ACA GCG CC	GCCACCTCAGTTTTAGTGTTATATCCCTGTATTAAAAATAGCAAAAGAATGAAAATGGTTTAGTGACAGGTTGGCGCTGTCTCCACTG	47, 49, 58, 72	NC_056461.1:9788425-9788512	NA	NC_037129.1:8523718-8523805	NA	NA	GCCACCTCAGTTTTAGTGTTATATCCCTGTATTAAAAATAGCAAAAGAATGAAAATGGTTTAGTGACAGGTTGGCGCTGTCTCCACTG	47, 49, 58, 72	Normal
Ots_mhap102_33_23745808	33	23745808	Microhap	Thompson et al. 2020	tag_id_2_786	CGA CAG GTT CAG AGT TCT ACA GTC CGA CGA TCT GTA TAG TGG CCA TAA CTC CA	GTG ACT GGA GTT CAG ACG TGT GCT CTT CCG ATC TTG TGA CAA TGC AGT ACC TTA TTG	TGTATAGTGGCCATAACTCCATAATAGGCCAAAAGGCGTATTATTTTTGCTTGGATTAGTAGCGGAGCCGTTCGAAGCAAAATATGTTCAACTATTTTGAATACAATAAGGTACTGCATTGTCACA	37, 38, 52, 97, 107, 115	NC_056461.1:23745808-23745933	NA	NC_037129.1:18288148-18288273	NW_020128815.1:2398055-2398180	Alternate genome locations in V1 genome were resolved to a single location when maped to V2 genome.	TGTATAGTGGCCATAACTCCATAATAGGCCAAAAGGCGTATTATTTTTGCTTGGATTAGTAGCGGAGCCGTTCGAAGCAAAATATGTTCAACTATTTTGAATACAATAAGGTACTGCATTGTCACA	37, 38, 52, 97, 107, 115	enrich 2.5:1
Ots_scon077_33_31230848	33	31230848	SNPtype	Clemento et al. 2014	Ots_118205-61	CGA CAG GTT CAG AGT TCT ACA GTC CGA CGA TCC AGC ACT GCA TCC TCA GCA	GTG ACT GGA GTT CAG ACG TGT GCT CTT CCG ATC TGC CAG TCC AGG TGG CA	GCCAGTCCAGGTGGCAGCCCCCATAGTAGCCCCTACACCTCACCCAGCCCTGTCCAGTGCTGAGGATGCAGTGCTG	35	NC_056461.1:31230848-31230923	NA	NC_037129.1:25833074-25833149	NA	NA	GCCAGTCCAGGTGGCAGCCCCCATAGTAGCCCCTACACCTCACCCAGCCCTGTCCAGTGCTGAGGATGCAGTGCTG	35	Normal
Ots_scon078_33_45793420	33	45793420	SNPtype	Clemento et al. 2014	Ots_106499-70	CGA CAG GTT CAG AGT TCT ACA GTC CGA CGA TCG AAA CCG TAA GTG TGG TTG TGT TCA	GTG ACT GGA GTT CAG ACG TGT GCT CTT CCG ATC TCT CTA TCA TCG GCA GGA CCA	CTCTATCATCGGCAGGACCATGGTGGTAAGACTCATTTTTCAGAATTGTATTCTTAATGAACACAACCACACTTACGGTTTC	33, 48, 54	NC_056461.1:45793420-45793501	NA	NC_037129.1:37411423-37411504	NA	NA	CTCTATCATCGGCAGGACCATGGTGGTAAGACTCATTTTTCAGAATTGTATTCTTAATGAACACAACCACACTTACGGTTTC	33, 48, 54	Normal
Ots_mhap103_33_48609049	33	48609049	Microhap	Thompson et al. 2020	tag_id_2_2787	CGA CAG GTT CAG AGT TCT ACA GTC CGA CGA TCA CAA CAG GGC ATT GAC TAC A	GTG ACT GGA GTT CAG ACG TGT GCT CTT CCG ATC TTT TAA TAG AGC TGG CAG GCC	ACAACAGGGCATTGACTACATTCTGGTATTGATGAGATAGAATATAGTAACCTAAATACATTGGACTGTTGTAGAAACTGGCCTGCCAGCTCTATTAAA	35, 40, 76	NC_056461.1:48609049-48609147	NA	NW_020130648.1:45249-45347	NA	NA	ACAACAGGGCATTGACTACATTCTGGTATTGATGAGATAGAATATAGTAACCTAAATACATTGGACTGTTGTAGAAACTGGCCTGCCAGCTCTATTAAA	35, 40, 76	enrich 2:1
Ots_lfar001_34_00954022	34	954022	LFAR	This study	NC_037130.1:864908-865208	CGA CAG GTT CAG AGT TCT ACA GTC CGA CGA TCT TCC TCC AGA TGT GAC GCT T	GTG ACT GGA GTT CAG ACG TGT GCT CTT CCG ATC TAA AGG CAC ATG ACA ACC AGC	ttcctccagatgtgacgcttggcaatcaggccatATAGTTCagccttggtttcatcagaccagagaatctttattctcatggtctgagagtcttatgGTAAACTCCAAGctggttgtcatgtgccttt	33, 40, 83, 91	NC_056462.1:954022-954149	NA	NC_037130.1:865026-865153	NA	NA	tctttgctccgctcatctgtccctcgatcctgaatagtttcccagtccctgatgttggaaaaacatccccacagcatgatgctgccaccaccatgcttaactcACGGGGTGgtgaggtttcctccagatgtgacgcttggcaatcaggccatATAGTTCagccttggtttcatcagaccagagaatctttattctcatggtctgagagtcttatgGTAAACTCCAAGctggttgtcatgtgccttttattgaggagtagcttccgtctggccactctaacataaaggcctgattggtggag	151, 158, 201, 209	dilute 1:1.5
Ots_lfar002_34_01151770	34	1151770	LFAR	This study	NC_037130.1:1062935-1063235	CGA CAG GTT CAG AGT TCT ACA GTC CGA CGA TCC GAC GGA TCT TGA TGC TCT G	GTG ACT GGA GTT CAG ACG TGT GCT CTT CCG ATC TGC AAA GTT GAC AAG GTT TCT GG	CGACGGATCTTGATGCTCTGGCCACAGTTGCTCTGCAAAGAAGATGAGAAACTATCATCCATGAGTGGTAATTATAAGCAGAAATCCATTTATAAATCGATGTATTTTATTCCAGAAACCTTGTCAACTTTGC	66, 99	NC_056462.1:1151770-1151902	NA	NC_037130.1:1062987-1063119	NA	NA	TGCGTCCCACACGAAGCCAATGGTGACGATCTCTGGGCAGTTCAGGAGAACCCGACGGATCTTGATGCTCTGGCCACAGTTGCTCTGCAAAGAAGATGAGAAACTATCATCCATGAGTGGTAATTATAAGCAGAAATCCATTTATAAATCGATGTATTTTATTCCAGAAACCTTGTCAACTTTGCCATGAAACATGTTGCATCATATTGGAATCATAAACTATAATATATACAGAACTATGGTAGCACTTTATAATAACTCCACATAAATAAAGCATTCATAATGGATTAGTAAATACGTT	118, 151	enrich 1.5:1
Ots_mhap104_34_02236036	34	2236036	Microhap	Thompson et al. 2020	tag_id_669	CGA CAG GTT CAG AGT TCT ACA GTC CGA CGA TCA TGT GTG CTA TCT CTA CGG G	GTG ACT GGA GTT CAG ACG TGT GCT CTT CCG ATC TAG TGT GTG TCT CTC CGA TGG	ATGTGTGCTATCTCTACGGGGCCTGTCCATCTTCATGAATACAGTCATCGTGTTTGAGACCCACTCATGGACCGACCCCGAGGCATGGACATCATTACCTGTCGAGTGGACACTCTTCAACTCCATCGGAGAGACACACACT	21, 65, 131	NC_056462.1:2236036-2236177	NA	NC_037130.1:2159671-2159812	NA	NA	ATGTGTGCTATCTCTACGGGGCCTGTCCATCTTCATGAATACAGTCATCGTGTTTGAGACCCACTCATGGACCGACCCCGAGGCATGGACATCATTACCTGTCGAGTGGACACTCTTCAACTCCATCGGAGAGACACACACT	21, 65, 131	dilute 1:1.5
Ots_mhap105_34_02392610	34	2392610	Microhap	Thompson et al. 2020	tag_id_427	CGA CAG GTT CAG AGT TCT ACA GTC CGA CGA TCT TTC CCA GCC AAC CTG AGT A	GTG ACT GGA GTT CAG ACG TGT GCT CTT CCG ATC TGC GAC TGA TGG ACC TTG GTA	TTTCCCAGCCAACCTGAGTACAATCATGGCCATATCAACTCGTCTCTGTGGTCTAAATCTTACTAGGGTTGTGTCCCAAATGGCACCTCATTCCCTATATAGTGCACTACTCACAAGGTTAACTACCAAGGTCCATCAGTCGC	46, 101	NC_056462.1:2392610-2392752	NA	NC_037130.1:2335116-2335258	NA	NA	TTTCCCAGCCAACCTGAGTACAATCATGGCCATATCAACTCGTCTCTGTGGTCTAAATCTTACTAGGGTTGTGTCCCAAATGGCACCTCATTCCCTATATAGTGCACTACTCACAAGGTTAACTACCAAGGTCCATCAGTCGC	46, 101	Normal
Ots_mhap106_34_09985671	34	9985671	Microhap	Thompson et al. 2020	tag_id_2_9	CGA CAG GTT CAG AGT TCT ACA GTC CGA CGA TCC TCT TCC CAA CGA TGC AGA G	GTG ACT GGA GTT CAG ACG TGT GCT CTT CCG ATC TCC AGA GAG GAC GAG GCT AAA	CTCTTCCCAACGATGCAGAGTTTAAAAATAAAATATTAACACAAGGAATAAAAAATAATTTACCTCCATACAAAAATGTCTAACTTTGTGGGCTTATTTTCGTGAACAGATTTAGCCTCGTCCTCTCTGG	36, 82	NC_056462.1:9985671-9985800	NA	NC_037130.1:12239316-12239445	NC_037130.1:9658746-9658875	Alternate genome locations in V1 genome were resolved to a single location when maped to V2 genome.	CTCTTCCCAACGATGCAGAGTTTAAAAATAAAATATTAACACAAGGAATAAAAAATAATTTACCTCCATACAAAAATGTCTAACTTTGTGGGCTTATTTTCGTGAACAGATTTAGCCTCGTCCTCTCTGG	36, 82	Normal
Ots_sexy001_NW024608692.1_00004816	NW024608692.1	4816	Sex ID	Von Bargen et al. 2015 (MUST VERIFY)	sdy_I183	CGA CAG GTT CAG AGT TCT ACA GTC CGA CGA TCG ACA AGA CTC ATC ACT CAG TGC ACC AAT	GTG ACT GGA GTT CAG ACG TGT GCT CTT CCG ATC TCC TTC TAG CGT CGG CCC TGT G	CCTTCTAGCGTCGGCCCTGTGTTAATGTGTACAATGCCCCAGAGTAAGAGAATCTGTACCGATATAAAGATTGGTGCACTGAGTGATGAGTCTTGTC	NA	NW_024608692.1:4816-4912	NA	NA	NA	Did not map to anywhere in the chinook V1 genome because individual whose genome was assembled was female	CCTTCTAGCGTCGGCCCTGTGTTAATGTGTACAATGCCCCAGAGTAAGAGAATCTGTACCGATATAAAGATTGGTGCACTGAGTGATGAGTCTTGTC	NA	dilute 1:3
